# Supplementary material for: Role of literacy, fear and hesitancy on acceptance of COVID-19 vaccine among village health volunteers in Thailand
Source: PLoS One. 2022 Jun 24;17(6):e0270023. doi: 10.1371/journal.pone.0270023 (PMC9231694; doi:10.1371/journal.pone.0270023)
Supplement: S1 Dataset — (XLSX) [file pone.0270023.s002.xlsx]

## Sheet: data
sex	age	religion	disease	l1	l2	l3	l4	l5	l6	l7	l8	l9	l10	l11	l12	f1	f2	f3	f4	f5	h1	h2	h3	h4	h5	h6	h7	marry2	occu2	income2	wk_year2	agegr	sum_l	sum_f	sum_h	sum_a	shot	AR2	inact	adeno	mRNA	Cocktail
Female	72	Buddhist	hypertension	4	4	4	4	4	4	4	4	4	4	4	4	4	4	4	4	4	1	1	1	1	1	1	1	0	2	0	2	3	48	20	7	5	0	0	0	0	0	0
Female	53	Buddhist	none	4	4	3	3	4	4	4	3	3	3	3	3	4	4	4	4	3	2	2	2	2	1	1	1	1	1	0	2	2	41	19	11	-1	1	Adeno		1
Female	42	Buddhist	hypertension	4	4	3	4	3	3	4	3	3	4	4	4	4	4	4	4	4	1	2	2	1	1	1	2	1	2	0	0	1	43	20	10	3	1	mRNA
Female	60	Buddhist	none	3	3	3	3	3	3	3	3	3	3	3	3	1	2	2	2	3	3	3	3	3	3	3	3	1	0	0	2	3	36	10	21	3	0	0	0	0	0	0
Female	62	Buddhist	other	4	3	4	4	4	4	3	1	1	1	4	4	1	1	1	1	1	1	1	1	1	1	1	1	1	0	0	1	3	37	5	7	5	0	0	0	0	0	0
Female	66	Buddhist	Diabetes	2	2	2	3	2	2	2	3	3	3	2	2	3	2	3	3	3	4	4	4	4	4	4	4	0	2	0	1	3	28	14	28	5	0	0	0	0	0	0
Female	26	Buddhist	none	4	4	4	3	3	3	3	3	3	3	3	3	2	2	2	1	1	2	2	2	2	2	2	2	0	2	0	0	0	39	8	14	5	0	0	0	0	0	0
Male	60	Buddhist	bone and skeletal disorder	1	4	2	3	2	4	3	3	3	1	1	3	1	1	1	2	2	1	1	2	2	1	1	1	1	1	0	1	3	30	7	9	2	0	0	0	0	0	0
Male	56	Buddhist	none	3	2	3	3	3	3	2	3	3	3	3	3	1	1	3	3	3	2	2	3	2	2	2	2	0	0	0	0	2	34	11	15	1	0	0	0	0	0	0
Female	62	Buddhist	hyperlipidemia	3	3	3	3	3	3	3	3	3	3	3	3	1	1	1	1	1	2	1	3	3	3	1	1	0	1	0	2	3	36	5	14	0	0	0	0	0	0	0
Female	60	Buddhist	hypertension	3	3	2	2	3	3	3	3	3	3	4	4	4	3	3	4	4	2	2	5	4	3	3	3	0	5	0	2	3	36	18	22	-1	1	mRNA				1
Female	58	Buddhist	Diabetes	2	2	2	1	1	2	2	2	1	3	1	1	3	2	2	2	2	3	3	3	4	3	5	5	1	1	1	1	2	20	11	26	3	0	0	0	0	0	0
Female	45	Buddhist	none	4	4	4	1	4	4	4	3	1	1	4	4	1	1	1	1	1	3	4	3	3	3	3	3	1	0	0	0	1	38	5	22	-1	1	Inactivated			1
Female	52	Buddhist	none	3	2	3	3	3	3	3	3	3	3	3	3	1	1	1	3	3	2	2	2	2	2	2	2	0	2	1	0	2	35	9	14	0	0	0	0	0	0	0
Male	60	Buddhist	none	2	2	2	2	2	2	2	2	2	2	2	2	3	3	3	3	3	3	3	3	3	3	3	3	1	2	0	1	3	24	15	21	-1	1	mRNA
Female	47	Buddhist	none	3	3	3	3	3	4	3	3	3	3	3	4	3	1	3	1	3	1	1	3	3	3	1	2	1	2	1	1	1	38	11	14	-1	1	Any
Male	57	Buddhist	none	3	4	4	4	4	4	3	2	4	1	4	4	1	1	1	1	3	2	2	2	2	3	2	2	1	0	0	1	2	41	7	15	-1	1	Any
Male	37	Buddhist	none	2	3	3	3	4	4	3	2	2	3	3	2	3	3	4	2	4	2	1	1	2	3	1	2	1	2	0	0	0	34	16	12	0	0	0	0	0	0	0
Female	53	Buddhist	hypertension	4	4	4	3	3	4	4	3	4	3	4	4	3	3	3	3	3	2	2	2	2	2	2	2	1	0	0	2	2	44	15	14	-3	1	mRNA
Female	51	Buddhist	none	3	3	4	3	3	3	3	3	3	2	4	3	3	2	3	2	3	2	2	3	2	2	2	2	0	2	0	2	2	37	13	15	-1	1	mRNA
Female	43	Buddhist	none	3	3	3	3	3	3	1	3	1	1	2	3	1	3	3	3	3	2	2	4	2	2	2	2	1	2	1	0	1	29	13	16	-3	1	mRNA
Male	69	Buddhist	none	3	3	3	3	3	3	3	3	3	3	3	3	1	1	1	1	1	2	2	3	2	2	4	2	1	5	1	1	3	36	5	17	3	1	Adeno		1
Male	38	Buddhist	none	4	3	4	3	4	4	4	3	4	1	4	3	3	4	4	4	3	1	1	3	3	3	1	1	1	2	0	0	0	41	18	13	-2	1	mRNA
Male	58	Buddhist	none	3	3	2	2	2	3	3	3	3	1	3	3	1	1	1	1	1	1	1	2	3	3	1	1	1	0	0	1	2	31	5	12	-1	1	mRNA
Female	54	Buddhist	other	4	4	4	3	4	4	3	3	4	1	3	3	4	3	4	4	4	2	2	3	2	3	2	2	1	0	0	1	2	40	19	16	0	0	0	0	0	0	0
Female	56	Buddhist	none	3	1	1	1	3	3	1	1	1	1	3	3	1	1	1	3	3	2	2	1	2	2	1	2	0	2	0	2	2	22	9	12	1	1	Inactivated			1
Female	39	Buddhist	none	2	3	3	3	3	3	3	1	2	2	3	4	1	2	1	3	4	1	2	3	3	5	2	5	1	2	0	1	0	32	11	21	1	1	Adeno		1
Female	55	Buddhist	none	3	3	3	3	3	3	3	3	3	3	4	4	3	3	2	3	3	2	2	2	2	2	2	2	1	5	0	2	2	38	14	14	3	0	0	0	0	0	0
Female	53	Buddhist	other	4	4	4	4	4	4	4	3	1	1	4	4	1	2	1	2	2	3	2	3	1	1	1	1	0	0	0	1	2	41	8	12	5	0	0	0	0	0	0
Female	43	Buddhist	other	3	2	3	1	3	3	3	3	3	3	3	3	3	1	3	1	1	2	2	5	2	3	2	4	0	2	0	1	1	33	9	20	-2	1	Adeno		1
Female	54	Buddhist	other	3	3	3	3	4	3	3	4	3	1	4	4	4	4	4	4	4	2	2	4	4	4	2	2	1	5	0	0	2	38	20	20	-5	1	mRNA
Female	47	Buddhist	other	3	3	3	1	2	2	3	2	3	2	2	2	2	1	1	2	2	3	3	3	3	3	3	3	1	0	0	1	1	28	8	21	4	0	0	0	0	0	0
Female	63	Buddhist	Diabetes	3	3	3	3	3	4	3	1	4	3	3	3	4	3	4	4	4	2	1	3	3	3	2	2	1	5	0	1	3	36	19	16	2	1	mRNA				1
Male	68	Buddhist	hypertension	4	4	4	4	4	4	4	3	4	3	4	4	1	1	1	1	1	3	3	3	3	3	3	3	1	0	0	2	3	46	5	21	5	0	0	0	0	0	0
Female	32	Buddhist	none	3	3	4	1	4	2	2	3	1	1	3	4	1	1	1	1	2	3	3	3	3	3	3	3	1	2	0	0	0	31	6	21	-2	1	Any
Male	62	Buddhist	none	1	1	2	3	3	3	3	2	3	3	1	3	1	4	4	1	4	1	4	4	3	3	3	3	1	0	0	1	3	28	14	21	-1	1	Adeno		1
Male	50	Buddhist	Diabetes	2	3	3	2	1	3	3	2	1	3	2	2	3	3	3	4	2	1	1	1	2	1	1	1	0	2	0	1	2	27	15	8	3	1	Inactivated	1
Female	41	Buddhist	none	3	3	3	4	4	4	4	4	4	4	4	4	4	4	4	3	3	3	3	3	3	3	3	3	0	0	0	0	1	45	18	21	1	1	Adeno		1
Female	62	Buddhist	Diabetes	4	4	4	3	4	4	4	4	3	1	4	4	1	1	1	1	1	1	1	1	1	1	1	1	1	2	0	2	3	43	5	7	1	1	mRNA				1
Female	53	Buddhist	none	3	3	4	3	4	3	2	2	3	1	4	3	1	1	2	1	1	1	1	3	2	2	1	2	1	5	1	0	2	35	6	12	-2	1	Adeno		1
Female	44	Buddhist	none	3	3	3	4	4	3	3	3	4	3	3	3	3	1	1	1	1	3	3	3	3	3	3	3	1	2	0	0	1	39	7	21	3	1	Inactivated	1
Female	66	Buddhist	none	3	3	3	1	4	3	3	2	3	1	3	4	3	3	3	3	3	3	1	3	3	3	2	2	0	0	0	1	3	33	15	17	1	0	0	0	0	0	0
Male	34	Buddhist	Diabetes	3	2	3	2	3	2	4	3	2	2	1	2	2	4	4	2	4	5	4	2	2	3	1	1	1	0	0	0	0	29	16	18	-2	1	mRNA				1
Male	53	Buddhist	hyperlipidemia	3	2	3	4	2	2	1	3	1	3	3	2	4	4	3	1	2	3	5	3	4	4	5	5	1	2	0	0	2	29	14	29	1	0	0	0	0	0	0
Female	53	Buddhist	none	4	3	3	3	4	3	3	3	3	3	3	4	3	2	2	2	2	2	2	3	3	3	2	2	0	5	0	1	2	39	11	17	-2	1	Adeno		1
Male	79	Buddhist	Diabetes	3	3	3	3	4	3	3	3	2	3	3	3	1	1	1	1	1	2	2	2	2	2	2	2	0	1	1	1	3	36	5	14	3	1	Adeno		1
Female	49	Buddhist	none	3	4	3	1	4	3	3	3	3	2	3	4	3	3	3	3	3	2	2	2	2	2	3	2	1	2	1	0	1	36	15	15	1	1	Inactivated			1
Female	56	Buddhist	none	4	4	2	4	4	3	3	3	4	1	2	2	3	3	4	4	4	3	3	3	3	3	3	3	1	0	1	2	2	36	18	21	0	1	mRNA				1
Female	52	Buddhist	hyperlipidemia	3	3	3	3	2	1	3	3	3	3	2	3	1	1	1	1	2	3	3	4	4	3	3	3	1	0	0	1	2	32	6	23	3	0	0	0	0	0	0
Female	43	Buddhist	none	3	3	4	2	4	3	3	3	3	3	3	3	1	1	1	1	2	2	2	4	2	2	2	2	1	0	1	0	1	37	6	16	0	0	0	0	0	0	0
Female	34	Buddhist	none	3	3	3	3	3	2	2	3	2	3	3	3	3	3	3	4	4	3	4	3	4	5	4	4	0	1	0	0	0	33	17	27	-4	1	mRNA
Female	36	Buddhist	Obesity	4	4	4	4	4	4	3	3	3	1	3	3	3	3	3	3	4	2	2	2	2	2	2	2	0	3	1	0	0	40	16	14	-1	1	Inactivated	1
Female	46	Buddhist	hypertension	1	1	2	1	1	2	1	1	2	3	1	1	4	2	4	4	3	3	2	3	2	2	1	2	1	0	1	1	1	17	17	15	2	0	0	0	0	0	0
Female	50	Buddhist	none	3	4	4	4	3	4	3	3	4	3	4	4	1	1	1	1	1	4	4	4	4	4	4	4	1	0	0	0	2	43	5	28	5	0	0	0	0	0	0
Female	58	Buddhist	hypertension	3	3	3	1	4	3	2	3	3	3	4	3	3	3	2	3	3	2	2	4	4	4	1	2	1	0	0	0	2	35	14	19	-1	0	0	0	0	0	0
Female	41	Buddhist	none	4	4	4	4	4	4	4	4	3	3	4	4	4	1	1	1	2	2	2	3	3	3	3	3	1	2	1	0	1	46	9	19	-4	1	mRNA
Female	67	Buddhist	Diabetes	3	3	3	3	3	3	3	3	3	3	3	3	2	2	2	2	2	3	3	3	3	3	3	3	1	0	0	1	3	36	10	21	3	0	0	0	0	0	0
Female	60	Buddhist	Diabetes	3	3	2	2	3	3	2	3	3	2	2	2	2	4	4	4	3	4	4	4	4	4	4	4	0	0	0	1	3	30	17	28	5	0	0	0	0	0	0
Female	53	Buddhist	none	4	4	4	4	4	4	3	2	2	2	3	3	3	3	3	3	3	4	4	4	4	4	4	4	1	0	0	2	2	39	15	28	3	1	mRNA
Female	49	Buddhist	none	4	3	4	2	4	3	3	1	4	4	4	4	3	1	2	1	1	1	1	3	3	4	4	4	1	0	0	0	1	40	8	20	-1	1	mRNA
Female	55	Buddhist	none	4	4	4	4	3	3	4	4	4	2	4	4	3	2	2	2	2	2	2	3	3	2	2	2	1	5	0	2	2	44	11	16	1	0	0	0	0	0	0
Female	53	Buddhist	other	1	4	4	4	4	4	4	1	1	1	4	4	1	1	1	1	1	1	1	1	1	1	1	1	1	0	1	2	2	36	5	7	1	1	Inactivated	1
Female	66	Buddhist	hypertension	4	4	4	3	4	3	3	3	3	3	3	3	1	1	3	1	3	1	1	5	3	4	1	3	0	5	0	1	3	40	9	18	2	1	Inactivated			1
Female	60	Buddhist	none	4	4	4	4	4	4	4	3	3	3	4	4	1	2	2	2	2	1	1	5	2	3	1	2	1	1	1	0	3	45	9	15	-1	1	mRNA
Female	57	Buddhist	none	4	3	4	3	3	4	3	1	2	1	4	4	1	1	3	3	3	2	2	2	2	3	2	2	1	2	1	1	2	36	11	15	1	0	0	0	0	0	0
Male	44	Buddhist	none	3	3	2	2	4	2	2	2	2	2	3	2	3	3	3	4	4	1	1	5	4	4	1	1	1	0	1	0	1	29	17	17	-1	1	mRNA
Female	27	Buddhist	none	3	3	2	3	4	3	3	3	4	1	3	3	2	4	4	4	4	4	4	3	3	3	3	3	1	5	0	0	0	35	18	23	0	1	mRNA				1
Female	65	Buddhist	bone and skeletal disorder	4	4	2	2	3	3	2	2	4	4	2	2	3	3	3	3	3	1	1	4	2	2	1	1	1	0	0	1	3	34	15	12	0	1	Adeno		1
Female	50	Buddhist	none	4	4	4	4	4	4	4	4	4	4	4	4	3	3	3	3	3	1	1	2	2	2	1	1	1	2	0	0	2	48	15	10	3	0	0	0	0	0	0
Male	48	Buddhist	hyperlipidemia	1	1	1	1	1	3	1	1	1	1	1	3	3	1	1	1	3	3	3	4	4	3	3	3	0	0	0	0	1	16	9	23	2	0	0	0	0	0	0
Female	53	Buddhist	hypertension	2	3	3	3	3	3	2	2	2	3	3	4	1	1	1	1	1	4	4	4	4	4	4	4	1	0	0	2	2	33	5	28	1	1	Cocktail
Female	39	Buddhist	none	4	3	3	1	4	4	3	1	2	1	4	4	1	1	3	1	2	2	2	3	3	3	2	2	1	0	0	0	0	34	8	17	-3	1	mRNA
Male	35	Buddhist	none	3	3	3	2	3	3	3	3	3	2	3	3	3	2	2	3	3	2	2	3	3	3	3	3	1	0	0	1	0	34	13	19	0	0	0	0	0	0	0
Female	57	Buddhist	none	4	1	1	1	3	3	1	4	4	1	1	1	1	3	1	1	1	2	2	2	2	2	3	3	1	0	0	0	2	25	7	16	3	1	Adeno		1
Female	72	Buddhist	none	1	1	3	2	3	2	3	3	2	3	2	2	1	1	1	1	1	3	3	3	3	3	3	3	0	5	1	0	3	27	5	21	5	0	0	0	0	0	0
Female	50	Buddhist	hypertension	3	2	3	2	2	3	3	3	3	1	3	2	2	1	2	2	2	3	2	2	1	1	2	1	1	2	0	0	2	30	9	12	2	1	Adeno		1
Female	44	Buddhist	none	4	4	3	4	4	3	2	3	3	3	3	4	3	3	3	3	3	1	1	2	2	2	2	1	1	2	0	0	1	40	15	11	-2	1	mRNA
Female	47	Buddhist	none	4	4	4	3	4	4	4	1	3	1	4	4	1	1	1	4	1	1	1	3	1	2	3	1	1	0	0	2	1	40	8	12	-3	1	Adeno		1
Female	57	Buddhist	none	3	2	2	2	2	3	3	3	3	3	3	2	3	3	3	3	3	4	4	4	4	4	4	4	1	1	0	2	2	31	15	28	5	0	0	0	0	0	0
Female	45	Buddhist	hypertension	3	3	3	3	4	3	4	3	3	3	3	3	3	3	3	3	3	2	2	2	2	2	2	2	1	5	1	0	1	38	15	14	-1	1	mRNA
Female	35	Buddhist	none	3	4	3	1	3	3	3	2	3	1	3	3	3	3	3	3	3	1	1	3	2	2	2	2	1	0	0	0	0	32	15	13	-3	1	mRNA				1
Female	54	Buddhist	none	3	3	3	4	3	3	4	3	4	3	3	3	3	3	3	3	3	2	2	3	3	2	3	2	0	2	0	0	2	39	15	17	-2	0	0	0	0	0	0
Female	32	Buddhist	none	2	2	2	2	2	1	2	2	2	1	2	2	2	1	1	2	2	3	3	3	3	3	3	3	0	2	0	0	0	22	8	21	1	1	Inactivated			1
Female	54	Buddhist	none	4	3	3	4	4	4	4	3	4	4	4	4	1	1	1	1	1	3	3	3	3	3	3	3	0	2	0	1	2	45	5	21	3	1	Adeno		1
Male	52	Buddhist	none	2	3	3	1	3	1	3	1	3	3	3	3	3	3	3	1	3	3	3	3	3	3	3	3	1	0	0	0	2	29	13	21	-1	1	mRNA
Female	78	Buddhist	none	3	3	3	3	3	3	2	3	2	2	3	3	1	1	1	1	1	2	2	2	2	2	2	2	0	1	0	2	3	33	5	14	5	0	0	0	0	0	0
Female	58	Buddhist	Diabetes	4	3	4	1	4	3	3	2	3	3	3	3	3	1	2	2	2	2	2	3	3	2	1	2	1	0	0	1	2	36	10	15	3	0	0	0	0	0	0
Male	60	Buddhist	hypertension	2	3	2	2	2	2	2	2	2	2	2	2	1	1	1	1	1	5	5	5	5	5	5	5	1	2	1	1	3	25	5	35	3	1	mRNA
Female	43	Buddhist	none	1	1	1	1	1	1	1	1	3	4	1	1	3	4	4	4	4	2	2	5	3	3	1	5	1	2	1	1	1	17	19	21	-1	1	mRNA
Female	52	Buddhist	none	2	2	2	2	2	2	2	2	2	2	2	2	2	2	2	2	2	1	1	4	2	2	2	2	1	1	1	0	2	24	10	14	3	1	Inactivated			1
Female	59	Buddhist	Diabetes	3	3	4	3	3	3	3	3	1	1	4	4	1	3	3	3	3	2	2	2	2	2	2	2	0	2	0	0	2	35	13	14	2	1	mRNA
Female	66	Buddhist	Diabetes	3	3	2	2	3	3	3	3	3	3	3	3	3	3	3	3	3	3	3	4	4	3	3	3	0	1	1	1	3	34	15	23	1	1	Any
Female	49	Buddhist	Diabetes	3	3	3	3	3	3	3	3	3	3	3	3	3	3	3	3	3	3	3	3	3	3	3	3	0	2	0	1	1	36	15	21	1	1	Inactivated	1
Female	68	Buddhist	hypertension	3	2	3	1	3	3	4	2	3	2	3	3	1	1	1	1	1	2	2	4	3	3	3	3	0	0	0	2	3	32	5	20	2	0	0	0	0	0	0
Male	46	Buddhist	Diabetes	4	3	2	3	3	3	4	3	3	2	1	2	4	3	2	3	3	1	1	2	1	2	3	1	0	2	0	0	1	33	15	11	0	0	0	0	0	0	0
Female	41	Buddhist	other	4	4	3	1	4	4	2	3	3	1	1	3	4	1	1	4	4	5	5	5	5	5	5	5	1	2	0	1	1	33	14	35	-1	1	mRNA				1
Female	61	Buddhist	none	3	3	3	3	3	3	3	3	3	3	3	3	1	1	1	1	1	1	1	1	1	1	1	1	1	0	0	2	3	36	5	7	5	0	0	0	0	0	0
Female	46	Buddhist	none	3	3	3	3	3	3	1	1	3	3	1	3	1	1	1	1	1	2	2	2	2	2	2	2	0	2	0	2	1	30	5	14	0	1	Adeno		1
Male	39	Buddhist	none	3	4	3	4	3	3	3	1	3	1	3	3	3	1	3	3	3	3	3	5	3	3	3	3	1	0	0	0	0	34	13	23	-2	1	mRNA
Female	42	Buddhist	bone and skeletal disorder	3	4	4	3	4	4	3	3	3	1	4	4	1	3	3	3	3	1	2	2	2	2	1	2	0	2	0	0	1	40	13	12	-1	1	Inactivated			1
Female	62	Buddhist	none	4	3	3	3	3	3	3	3	4	3	4	4	1	2	2	3	2	1	2	2	2	2	2	2	1	0	0	1	3	40	10	13	1	1	Adeno		1
Male	54	Buddhist	hypertension	3	1	4	4	1	2	3	1	1	3	2	3	2	3	1	4	4	2	3	3	1	4	5	5	0	0	0	0	2	28	14	23	-1	0	0	0	0	0	0
Female	57	Buddhist	none	3	4	3	2	2	4	2	2	2	2	4	4	1	1	2	1	1	2	2	2	2	3	2	2	1	0	0	1	2	34	6	15	5	0	0	0	0	0	0
Female	44	Buddhist	hypertension	3	3	1	1	2	3	3	3	2	3	3	3	1	1	1	3	3	3	3	4	4	3	3	3	1	5	1	1	1	30	9	23	2	0	0	0	0	0	0
Female	56	Buddhist	other	2	3	3	1	4	3	3	3	3	3	3	3	4	3	4	4	4	3	3	4	3	4	3	3	0	2	0	1	2	34	19	23	1	1	Any
Female	38	Buddhist	none	4	3	3	3	4	4	4	3	3	3	4	4	3	3	3	3	3	2	2	3	3	3	2	2	1	2	1	0	0	42	15	17	2	1	mRNA
Male	48	Buddhist	none	3	2	4	3	2	2	3	2	3	3	2	3	1	3	1	1	1	2	2	2	2	1	1	1	0	0	0	0	1	32	7	11	5	0	0	0	0	0	0
Female	54	Buddhist	hypertension	3	3	3	3	3	3	3	3	3	3	3	3	3	3	3	3	3	2	2	2	2	2	2	2	1	0	0	2	2	36	15	14	1	1	Adeno		1
Male	64	Buddhist	hypertension	3	2	1	1	2	1	2	2	1	1	2	3	1	1	1	1	1	4	4	5	4	4	4	4	1	0	0	0	3	21	5	29	1	1	Adeno		1
Female	64	Buddhist	hypertension	4	3	4	4	4	4	4	3	4	4	4	4	1	1	1	1	2	2	2	2	1	2	2	2	1	2	0	0	3	46	6	13	3	1	mRNA				1
Female	45	Buddhist	none	3	3	3	3	2	1	2	2	3	2	1	3	1	1	1	1	1	4	5	3	4	5	4	4	1	0	0	2	1	28	5	29	0	0	0	0	0	0	0
Female	46	Buddhist	hypertension	3	3	3	3	3	3	3	3	3	1	3	4	3	3	3	3	3	2	1	5	1	5	1	1	1	1	1	0	1	35	15	16	1	1	mRNA
Female	47	Buddhist	none	1	1	1	1	1	1	1	1	1	1	1	1	3	3	3	3	3	3	3	3	3	3	3	3	1	1	1	1	1	12	15	21	3	1	Inactivated			1
Female	57	Buddhist	none	3	3	3	3	3	3	3	3	3	3	3	3	3	3	3	3	3	2	2	2	2	2	2	2	1	2	1	0	2	36	15	14	0	0	0	0	0	0	0
Female	41	Buddhist	none	4	4	4	4	4	4	4	4	4	4	4	4	4	4	4	4	4	5	5	5	5	5	5	5	0	1	1	0	1	48	20	35	5	0	0	0	0	0	0
Female	61	Buddhist	hypertension	3	4	3	2	3	3	3	3	3	3	3	4	1	1	1	1	2	2	2	3	3	4	2	2	1	2	0	1	3	37	6	18	-1	1	Inactivated	1
Female	55	Buddhist	other	3	3	3	4	3	3	3	2	3	3	3	2	3	3	3	2	3	2	1	3	2	2	2	2	1	0	0	1	2	35	14	14	3	1	mRNA
Female	47	Buddhist	none	3	4	3	3	4	2	3	3	3	3	4	3	1	1	1	3	2	3	3	5	3	4	4	3	0	1	1	1	1	38	8	25	1	1	mRNA				1
Male	46	Buddhist	Diabetes	4	4	3	3	4	3	4	4	3	3	4	4	4	3	3	4	2	1	1	2	1	2	1	1	1	2	0	0	1	43	16	9	3	0	0	0	0	0	0
Female	46	Buddhist	none	4	4	4	4	4	4	4	3	4	4	4	4	3	1	1	1	2	5	5	3	1	1	1	1	1	0	0	1	1	47	8	17	4	0	0	0	0	0	0
Male	51	Buddhist	hypertension	4	4	4	3	4	4	4	3	4	4	1	4	1	1	1	1	1	1	1	2	2	2	2	2	1	0	0	0	2	43	5	12	1	1	mRNA
Female	49	Buddhist	none	4	4	4	2	4	3	4	3	4	1	4	4	1	1	1	1	2	2	2	5	2	2	2	2	0	1	1	0	1	41	6	17	-1	1	mRNA				1
Female	55	Buddhist	none	4	4	4	3	4	4	1	2	1	1	3	4	1	1	1	1	1	1	1	5	2	2	2	2	0	2	0	2	2	35	5	15	-1	1	mRNA
Female	52	Buddhist	hypertension	3	2	1	1	2	2	3	2	1	2	2	2	2	3	3	3	2	3	4	5	4	5	4	3	1	0	0	1	2	23	13	28	1	0	0	0	0	0	0
Female	48	Buddhist	hypertension	3	4	4	2	4	4	3	3	4	4	3	2	4	3	4	4	4	1	1	3	3	3	1	1	1	0	1	1	1	40	19	13	0	1	mRNA
Female	57	Buddhist	none	3	3	3	4	3	4	4	4	4	4	3	3	1	1	3	3	3	1	1	4	3	5	2	3	0	2	0	0	2	42	11	19	1	1	mRNA
Male	53	Buddhist	hyperlipidemia	2	2	1	4	3	2	1	2	1	1	3	3	1	4	4	2	2	5	4	5	3	3	4	5	1	0	0	0	2	25	13	29	0	1	mRNA
Female	43	Buddhist	Diabetes	4	2	3	4	4	2	3	3	2	4	3	3	4	3	4	1	2	1	2	2	2	1	3	1	1	0	0	0	1	37	14	12	2	0	0	0	0	0	0
Female	43	Buddhist	none	3	4	3	3	2	3	3	3	3	3	3	3	3	2	4	4	3	1	2	3	2	3	1	2	1	3	1	0	1	36	16	14	5	0	0	0	0	0	0
Female	64	Buddhist	other	1	3	3	3	4	3	3	2	3	2	3	4	2	2	2	2	2	2	2	2	2	2	2	2	0	0	0	1	3	34	10	14	-3	1	Adeno		1
Male	44	Buddhist	none	3	3	2	3	2	2	3	2	2	2	3	3	1	1	1	1	3	3	3	3	3	3	3	3	1	0	0	0	1	30	7	21	3	1	Inactivated			1
Male	45	Buddhist	Diabetes	4	3	4	3	3	4	4	4	2	4	3	2	2	4	1	4	3	1	1	2	2	1	3	1	1	0	0	0	1	40	14	11	-1	1	mRNA
Female	49	Buddhist	none	3	1	1	1	1	3	1	1	3	3	1	1	3	3	4	3	3	2	2	3	2	2	2	2	1	2	0	0	1	20	16	15	-1	1	Cocktail
Male	50	Buddhist	none	3	3	3	3	3	3	3	3	3	3	3	3	4	4	4	4	4	1	1	5	5	4	5	4	1	0	0	0	2	36	20	25	-3	0	0	0	0	0	0
Female	62	Buddhist	hyperlipidemia	3	3	2	1	2	4	4	3	1	2	4	4	3	3	3	3	3	2	2	3	3	2	2	2	1	0	1	2	3	33	15	16	3	1	mRNA
Female	55	Buddhist	other	3	3	3	3	3	3	3	3	3	2	2	2	2	2	2	2	2	2	2	3	3	3	2	3	0	2	1	1	2	33	10	18	1	1	mRNA
Female	54	Buddhist	Diabetes	3	3	3	3	3	3	3	3	3	3	3	3	1	1	1	1	3	1	1	2	2	1	1	1	1	0	0	1	2	36	7	9	1	1	Inactivated			1
Female	34	Buddhist	Diabetes	2	1	2	3	3	2	1	2	2	2	1	1	3	2	2	4	4	2	2	3	3	3	3	2	1	0	0	0	0	22	15	18	1	0	0	0	0	0	0
Male	34	Buddhist	hyperlipidemia	3	2	3	2	1	3	3	3	2	4	3	2	2	3	3	2	1	5	3	5	5	2	1	3	1	1	0	0	0	31	11	24	1	1	Inactivated			1
Female	42	Buddhist	other	3	3	3	2	4	3	2	2	2	2	3	4	1	1	1	1	1	1	1	2	2	2	1	1	0	1	0	0	1	33	5	10	0	1	Any
Female	45	Buddhist	none	3	3	3	3	3	3	3	3	3	3	3	3	3	3	3	3	3	5	5	5	5	4	4	4	0	5	0	1	1	36	15	32	-5	1	mRNA				1
Male	65	Buddhist	Diabetes	3	2	3	2	4	3	1	2	2	3	4	4	3	2	2	2	3	3	3	5	5	3	3	3	1	0	0	2	3	33	12	25	4	0	0	0	0	0	0
Female	33	Buddhist	none	3	3	3	2	2	2	2	2	2	3	2	2	3	3	2	3	4	2	2	2	2	2	2	2	0	2	1	0	0	28	15	14	0	0	0	0	0	0	0
Female	44	Buddhist	none	3	3	4	3	2	2	3	3	3	3	3	2	3	4	4	4	3	3	2	3	3	3	3	2	0	1	0	1	1	34	18	19	-2	1	mRNA
Female	56	Buddhist	none	3	3	4	1	3	2	3	1	3	1	4	4	4	2	2	3	3	1	1	2	2	2	1	1	1	2	0	1	2	32	14	10	-1	1	mRNA
Female	54	Buddhist	other	3	3	3	2	2	1	1	2	2	1	2	3	3	2	2	4	4	2	2	3	3	2	2	2	1	0	1	0	2	25	15	16	3	1	Inactivated			1
Female	52	Buddhist	hypertension	3	3	3	3	3	3	3	1	4	1	4	4	3	1	2	3	3	2	2	2	2	2	2	2	0	2	0	1	2	35	12	14	-2	1	Inactivated			1
Female	48	Buddhist	none	3	3	3	3	3	3	3	3	3	3	3	3	3	3	3	3	3	2	2	2	2	2	2	2	1	0	0	0	1	36	15	14	-1	1	mRNA
Female	54	Buddhist	hypertension	4	4	1	1	3	3	1	3	2	3	4	4	1	1	1	1	1	3	3	3	3	3	3	3	1	0	1	2	2	33	5	21	3	1	Cocktail
Female	61	Buddhist	hypertension	3	3	3	2	4	2	4	2	3	2	3	3	2	1	2	2	2	2	2	4	4	3	2	2	0	0	1	2	3	34	9	19	2	1	mRNA
Female	47	Buddhist	Diabetes	4	4	4	4	4	4	4	4	4	4	4	4	1	1	1	1	1	1	1	2	2	2	2	2	1	2	0	0	1	48	5	12	3	0	0	0	0	0	0
Female	38	Buddhist	other	4	4	4	1	4	3	3	3	3	3	4	4	3	1	4	3	3	2	2	2	2	2	2	2	1	0	0	1	0	40	14	14	-1	1	Inactivated			1
Female	39	Buddhist	none	1	1	1	3	3	1	3	2	3	2	1	1	4	1	1	1	3	3	4	3	3	3	3	3	1	2	1	0	0	22	10	22	3	0	0	0	0	0	0
Female	54	Buddhist	none	3	3	3	3	3	3	3	3	3	3	3	3	3	3	3	3	3	2	2	3	3	3	3	3	1	5	1	0	2	36	15	19	3	1	mRNA
Male	51	Buddhist	none	3	4	3	3	4	3	2	2	3	2	4	3	2	3	2	4	4	2	2	2	2	2	2	2	1	1	1	1	2	36	15	14	3	0	0	0	0	0	0
Female	68	Buddhist	Diabetes	2	2	1	2	1	4	2	4	4	4	2	2	1	1	1	1	2	1	2	3	2	3	2	2	1	5	1	2	3	30	6	15	2	1	mRNA
Male	43	Buddhist	none	3	2	4	2	2	3	3	2	4	3	4	4	3	2	3	4	3	3	3	1	2	2	3	2	1	2	0	0	1	36	15	16	0	1	mRNA
Female	50	Buddhist	none	2	2	2	2	3	3	2	2	2	2	2	2	2	2	2	2	2	3	3	3	3	3	3	3	1	2	0	0	2	26	10	21	2	0	0	0	0	0	0
Female	51	Buddhist	none	3	3	3	3	3	2	2	3	3	3	2	1	1	1	1	1	1	2	2	4	4	4	2	2	1	2	1	0	2	31	5	20	1	1	mRNA
Female	53	Buddhist	none	4	3	4	3	3	4	4	3	2	2	4	4	1	1	1	1	1	2	2	2	2	2	2	2	1	0	0	2	2	40	5	14	5	0	0	0	0	0	0
Female	51	Buddhist	none	4	4	4	4	4	4	4	4	3	1	4	4	1	1	1	1	1	1	1	2	2	2	2	2	1	0	0	0	2	44	5	12	3	1	mRNA
Male	61	Buddhist	Diabetes	4	3	2	1	2	1	3	1	3	2	3	3	1	4	2	1	3	4	5	3	1	2	5	5	1	2	0	0	3	28	11	25	-1	0	0	0	0	0	0
Female	56	Buddhist	hyperlipidemia	2	2	2	2	2	2	2	2	2	2	2	2	3	3	3	3	3	2	2	3	2	2	2	2	1	0	0	1	2	24	15	15	3	1	Adeno		1
Female	54	Buddhist	none	3	3	3	3	3	3	1	3	3	1	1	1	3	3	3	3	3	3	5	3	3	3	4	5	1	0	0	2	2	28	15	26	1	1	Adeno		1
Female	44	Buddhist	none	2	2	2	2	2	2	3	3	3	3	3	3	1	1	1	1	1	2	2	2	2	4	2	2	1	0	1	0	1	30	5	16	1	1	Inactivated	1
Female	51	Buddhist	none	2	2	2	2	2	2	2	1	1	1	3	3	1	3	2	4	3	1	1	5	3	3	3	2	1	0	0	2	2	23	13	18	-1	1	Inactivated			1
Female	56	Buddhist	other	3	3	3	2	3	3	3	2	3	3	3	3	3	3	2	3	3	3	3	2	1	2	2	2	1	0	0	1	2	34	14	15	1	1	Adeno		1
Female	34	Buddhist	none	3	2	3	3	4	3	3	3	3	3	3	3	4	4	4	4	4	2	2	4	4	3	4	2	1	2	0	0	0	36	20	21	-1	0	0	0	0	0	0
Female	55	Buddhist	none	3	3	3	2	3	3	2	2	1	1	3	3	1	1	1	1	1	4	2	3	3	3	3	2	0	0	0	0	2	29	5	20	-1	1	mRNA
Female	72	Buddhist	none	2	3	2	3	3	3	2	3	3	3	2	2	1	1	1	1	1	3	4	3	3	3	3	3	0	5	1	0	3	31	5	22	5	0	0	0	0	0	0
Female	52	Buddhist	none	3	3	3	1	4	3	3	3	1	1	4	4	3	1	3	3	3	1	1	4	2	4	1	1	1	0	1	1	2	33	13	14	0	1	mRNA				1
Male	35	Buddhist	none	2	3	4	4	3	2	4	2	1	2	3	3	2	3	4	2	2	3	2	1	3	3	4	4	1	1	0	0	0	33	13	20	0	0	0	0	0	0	0
Female	40	Buddhist	hypertension	1	2	2	2	2	1	1	1	1	1	1	1	4	4	4	4	4	2	2	3	3	3	3	3	1	3	1	1	1	16	20	19	5	0	0	0	0	0	0
Female	63	Buddhist	hyperlipidemia	2	3	4	3	3	3	3	2	3	2	4	4	4	1	1	1	2	2	2	5	1	1	2	2	1	1	1	1	3	36	9	15	-1	1	mRNA
Male	54	Buddhist	none	3	3	3	2	3	2	2	1	1	1	2	2	1	1	1	1	1	2	2	3	3	2	2	2	1	0	1	2	2	25	5	16	1	1	mRNA
Female	53	Buddhist	none	4	3	3	2	3	2	3	3	3	2	3	2	1	1	2	3	3	4	4	4	4	3	3	3	1	1	0	0	2	33	10	25	1	1	mRNA
Female	56	Buddhist	none	3	3	2	3	3	3	3	3	3	3	3	3	3	3	3	2	2	4	4	4	4	5	4	3	1	0	0	2	2	35	13	28	0	0	0	0	0	0	0
Male	63	Buddhist	none	3	2	3	2	3	3	2	3	3	3	3	2	2	2	2	2	2	2	2	5	3	4	2	2	1	2	0	2	3	32	10	20	2	1	mRNA				1
Female	70	Buddhist	bone and skeletal disorder	3	3	3	3	3	3	3	3	3	3	3	3	3	3	3	3	3	2	2	4	2	2	2	2	1	1	0	2	3	36	15	16	5	0	0	0	0	0	0
Female	52	Buddhist	none	4	4	4	4	4	4	4	4	4	4	4	4	3	3	3	3	3	2	2	2	2	2	2	2	1	2	0	0	2	48	15	14	5	0	0	0	0	0	0
Female	42	Buddhist	Diabetes	3	3	3	3	3	3	3	2	3	2	3	3	2	1	3	2	3	3	3	4	3	3	5	5	1	2	0	0	1	34	11	26	-3	1	Any
Female	53	Buddhist	none	4	4	4	4	4	4	4	4	4	4	4	4	4	4	4	4	4	1	1	1	1	1	1	1	1	2	0	2	2	48	20	7	5	0	0	0	0	0	0
Female	59	Buddhist	none	2	3	1	1	3	3	3	1	2	1	1	1	4	3	2	2	3	4	4	4	4	4	3	5	1	0	0	2	2	22	14	28	3	1	mRNA
Female	72	Buddhist	none	1	2	3	2	3	2	3	3	2	2	2	3	1	3	3	2	2	3	3	3	4	3	3	3	0	5	1	0	3	28	11	22	5	0	0	0	0	0	0
Female	43	Buddhist	none	4	4	4	3	4	4	4	2	2	1	4	4	1	1	1	1	1	1	1	2	2	2	1	1	0	0	0	0	1	40	5	10	3	1	Adeno		1
Female	55	Buddhist	other	4	4	4	3	4	4	3	1	1	1	4	4	1	1	3	3	3	1	1	2	2	2	2	2	1	2	0	0	2	37	11	12	1	1	mRNA				1
Female	49	Buddhist	Diabetes	2	3	3	2	3	3	3	3	3	3	3	3	2	1	2	2	2	2	2	4	3	3	4	4	1	1	1	1	1	34	9	22	3	1	mRNA				1
Female	61	Buddhist	none	2	3	1	1	2	3	1	1	1	3	1	1	3	3	2	1	3	3	3	4	3	3	3	3	1	0	0	2	3	20	12	22	2	0	0	0	0	0	0
Female	29	Buddhist	none	2	2	2	2	2	2	2	2	2	2	2	2	2	2	2	2	2	2	2	2	2	2	2	2	1	0	0	0	0	24	10	14	1	0	0	0	0	0	0
Male	51	Buddhist	none	3	3	2	3	2	2	2	2	2	3	2	3	2	3	3	4	3	5	5	5	3	4	5	5	0	0	0	2	2	29	15	32	5	0	0	0	0	0	0
Female	35	Buddhist	none	3	3	3	3	3	1	1	1	1	1	3	3	3	1	3	3	3	2	2	3	2	3	2	2	1	0	0	0	0	26	13	16	3	0	0	0	0	0	0
Female	46	Buddhist	none	3	3	3	3	3	2	2	3	2	2	3	3	3	4	4	4	3	3	2	5	3	3	2	2	1	0	0	0	1	32	18	20	3	0	0	0	0	0	0
Female	54	Buddhist	hypertension	4	4	3	3	3	2	2	3	3	2	3	3	3	2	2	2	4	2	2	4	3	4	4	3	1	0	0	0	2	35	13	22	-2	1	Adeno		1
Female	49	Buddhist	none	4	3	3	3	3	1	2	3	2	3	3	3	3	3	3	1	3	3	2	3	4	3	3	3	0	0	1	1	1	33	13	21	-3	1	mRNA				1
Male	50	Buddhist	other	3	3	3	3	3	3	3	3	3	3	3	3	3	3	3	3	3	3	3	3	3	3	3	3	1	0	0	1	2	36	15	21	2	0	0	0	0	0	0
Male	49	Buddhist	Obesity	3	3	3	2	2	4	4	4	3	4	3	4	1	1	1	1	1	2	1	1	1	2	1	1	1	0	0	0	1	39	5	9	5	0	0	0	0	0	0
Female	37	Buddhist	none	3	3	2	2	2	2	2	2	3	3	3	3	3	3	3	4	4	2	3	3	3	2	2	1	1	2	0	0	0	30	17	16	2	0	0	0	0	0	0
Female	72	Buddhist	none	3	2	2	3	3	3	2	2	2	3	3	3	1	1	1	1	1	3	3	3	4	3	3	3	0	5	1	0	3	31	5	22	5	0	0	0	0	0	0
Female	59	Buddhist	Diabetes	3	3	3	3	3	3	3	3	3	3	3	3	3	3	3	3	3	4	4	4	4	4	4	4	1	0	0	1	2	36	15	28	5	0	0	0	0	0	0
Male	40	Buddhist	hypertension	2	1	1	1	1	2	2	4	4	4	2	2	4	3	3	4	4	1	1	4	2	2	2	2	1	0	0	0	1	26	18	14	-2	0	0	0	0	0	0
Female	58	Buddhist	none	3	3	3	4	2	3	3	3	1	1	3	2	1	3	3	1	3	4	1	3	2	1	1	1	1	2	1	1	2	31	11	13	2	1	Adeno		1
Female	57	Buddhist	none	3	3	2	3	2	3	3	3	3	3	3	4	1	3	3	3	3	1	1	3	2	2	1	2	1	2	0	0	2	35	13	12	1	1	Inactivated	1
Female	30	Buddhist	Obesity	1	1	1	1	1	1	1	1	1	1	1	1	3	3	3	3	3	3	3	3	3	3	3	3	1	0	0	0	0	12	15	21	-3	1	mRNA
Female	51	Buddhist	Diabetes	2	2	2	2	3	3	2	3	3	3	2	2	4	3	3	3	3	3	2	3	3	3	3	3	1	0	1	1	2	29	16	20	1	0	0	0	0	0	0
Female	60	Buddhist	hypertension	4	2	3	1	3	3	3	3	2	1	2	3	4	3	3	4	4	2	2	4	4	4	3	2	1	0	0	0	3	30	18	21	1	0	0	0	0	0	0
Female	69	Buddhist	other	4	4	3	3	4	4	3	3	3	3	4	4	3	1	3	3	3	2	2	3	3	2	2	2	0	1	0	1	3	42	13	16	1	0	0	0	0	0	0
Female	53	Buddhist	Diabetes	4	3	3	4	3	3	3	4	3	3	4	3	3	3	3	3	4	1	1	2	2	1	2	2	1	2	0	0	2	40	16	11	-1	0	0	0	0	0	0
Female	48	Buddhist	hypertension	4	3	1	1	1	2	3	1	1	1	4	4	1	1	1	1	3	1	1	1	1	1	1	1	1	2	0	0	1	26	7	7	-3	1	Adeno		1
Female	54	Buddhist	hypertension	2	3	3	2	3	2	2	2	2	3	2	2	1	1	2	2	2	4	4	4	5	4	4	4	1	0	1	0	2	28	8	29	0	0	0	0	0	0	0
Male	49	Buddhist	none	4	4	4	3	4	4	4	4	3	2	3	4	1	1	1	1	2	2	2	3	2	2	3	1	1	0	1	2	1	43	6	15	0	0	0	0	0	0	0
Male	56	Buddhist	Diabetes	3	3	3	3	3	2	2	2	2	3	3	3	3	3	4	4	4	4	3	3	2	3	3	3	0	0	0	0	2	32	18	21	-1	0	0	0	0	0	0
Female	46	Buddhist	none	3	1	1	4	4	4	1	2	3	1	2	2	1	1	1	1	1	2	2	2	2	2	2	2	1	0	0	0	1	28	5	14	-1	1	Inactivated			1
Male	69	Buddhist	other	2	3	2	2	2	2	2	2	2	1	3	2	1	1	1	1	1	1	1	2	2	2	1	2	1	1	0	1	3	25	5	11	3	0	0	0	0	0	0
Female	46	Buddhist	none	3	3	3	3	3	3	3	3	3	3	3	3	3	3	3	3	3	2	2	4	2	2	2	2	0	0	0	0	1	36	15	16	1	1	Inactivated			1
Female	63	Buddhist	hypertension	3	3	3	3	3	3	3	3	3	3	3	3	3	3	3	3	3	3	3	3	3	3	3	3	1	2	0	0	3	36	15	21	-1	0	0	0	0	0	0
Female	50	Buddhist	none	3	3	4	2	3	4	3	2	2	3	3	4	3	3	3	4	4	2	2	2	2	2	2	2	1	1	1	0	2	36	17	14	5	0	0	0	0	0	0
Female	57	Buddhist	hypertension	3	4	4	4	4	4	4	4	4	4	4	4	3	3	3	1	1	1	1	1	1	1	1	1	1	2	0	2	2	47	11	7	3	0	0	0	0	0	0
Female	45	Buddhist	other	3	3	3	2	3	4	3	2	2	1	4	4	3	2	2	2	2	2	2	3	2	3	2	1	1	0	0	1	1	34	11	15	-1	0	0	0	0	0	0
Male	35	Buddhist	none	4	4	4	1	4	1	4	3	1	1	4	4	3	1	2	3	3	1	1	2	1	1	1	1	0	0	0	0	0	35	12	8	-3	1	Adeno		1
Female	43	Buddhist	other	3	2	1	1	2	3	3	1	2	3	3	3	1	1	1	2	2	1	1	2	1	2	2	2	0	2	0	0	1	27	7	11	-1	1	Adeno		1
Male	59	Buddhist	none	4	4	4	4	4	3	3	2	3	3	4	4	1	1	1	1	1	1	1	3	1	2	1	1	1	0	0	2	2	42	5	10	1	1	Adeno		1
Female	51	Buddhist	other	1	2	1	1	1	2	2	2	2	3	2	2	3	2	3	1	1	3	3	4	3	3	3	4	1	0	0	2	2	21	10	23	3	0	0	0	0	0	0
Female	49	Buddhist	bone and skeletal disorder	4	4	4	4	4	4	3	3	4	1	4	4	1	1	1	1	3	4	4	4	4	4	4	4	1	0	0	2	1	43	7	28	-1	1	mRNA				1
Female	65	Buddhist	other	3	3	3	3	3	3	3	3	3	3	3	3	3	3	3	3	4	2	2	2	2	2	2	2	1	5	0	2	3	36	16	14	0	0	0	0	0	0	0
Female	61	Buddhist	other	2	2	2	1	1	1	2	2	2	3	3	3	3	3	2	2	2	3	3	3	3	3	3	3	1	1	1	0	3	24	12	21	-5	1	Any
Female	32	Buddhist	none	3	3	3	3	3	3	3	2	2	1	4	3	1	1	1	1	1	2	2	4	3	3	3	3	1	0	0	0	0	33	5	20	2	1	mRNA				1
Female	35	Buddhist	none	3	3	3	2	3	3	2	3	3	3	3	2	3	1	1	3	3	3	2	4	2	3	2	2	0	0	0	1	0	33	11	18	1	1	mRNA				1
Female	66	Buddhist	hypertension	3	3	3	2	3	3	3	2	2	3	4	2	3	3	3	4	4	2	2	3	3	2	2	2	1	0	0	1	3	33	17	16	-2	0	0	0	0	0	0
Female	52	Buddhist	other	4	4	4	4	4	4	4	4	4	4	4	4	4	4	4	4	4	1	1	5	4	4	2	3	0	1	0	1	2	48	20	20	-2	1	mRNA
Female	52	Buddhist	hyperlipidemia	4	3	1	1	2	4	3	1	2	1	4	4	3	3	3	1	3	2	2	3	2	3	2	2	0	1	0	2	2	30	13	16	3	0	0	0	0	0	0
Male	52	Buddhist	none	4	4	4	3	4	3	4	1	1	1	4	4	1	1	1	1	1	1	1	3	2	2	1	1	0	0	1	0	2	37	5	11	-1	1	mRNA
Male	57	Buddhist	none	3	3	3	3	3	3	3	3	3	3	3	3	3	3	3	3	3	2	2	3	2	2	2	2	1	0	0	1	2	36	15	15	2	1	mRNA				1
Female	57	Buddhist	hyperlipidemia	1	1	1	1	1	1	1	1	1	1	1	1	3	3	4	3	4	3	4	4	4	4	4	4	1	0	0	2	2	12	17	27	1	0	0	0	0	0	0
Male	29	Buddhist	none	4	3	1	2	1	3	4	2	3	3	1	3	4	3	1	2	2	2	3	3	1	5	2	2	1	1	0	0	0	30	12	18	0	0	0	0	0	0	0
Female	45	Buddhist	none	2	2	2	2	2	2	2	2	2	2	2	2	3	2	2	2	3	3	3	3	3	3	3	3	1	0	1	1	1	24	12	21	-2	1	mRNA
Female	58	Buddhist	none	3	3	3	2	4	3	3	2	3	1	3	3	3	2	2	2	3	2	2	3	3	3	2	2	1	0	0	2	2	33	12	17	3	1	mRNA
Female	59	Buddhist	none	3	3	3	4	4	4	3	2	2	1	4	4	3	1	2	2	2	1	1	3	3	3	2	1	0	0	1	1	2	37	10	14	1	1	mRNA				1
Female	46	Buddhist	none	4	4	4	3	3	3	3	2	3	3	3	4	1	1	1	1	1	1	1	1	1	1	1	1	1	0	0	2	1	39	5	7	-3	1	Any
Female	52	Buddhist	none	3	3	3	3	2	3	2	3	2	3	2	3	1	1	1	1	3	2	2	3	3	3	2	2	0	0	0	2	2	32	7	17	3	0	0	0	0	0	0
Male	41	Buddhist	none	3	3	3	3	3	1	3	3	1	1	3	3	1	1	1	1	1	2	2	2	2	2	2	2	1	2	0	1	1	30	5	14	-1	1	Any
Female	42	Buddhist	Diabetes	4	4	3	4	3	4	2	2	4	3	4	2	4	2	4	3	4	1	2	1	2	1	1	2	1	0	0	0	1	39	17	10	1	1	mRNA
Female	45	Buddhist	hypertension	3	3	4	3	4	3	3	4	2	3	3	4	3	3	4	2	3	1	1	2	2	2	3	2	1	2	0	0	1	39	15	13	-1	0	0	0	0	0	0
Female	63	Buddhist	none	3	3	2	1	3	3	4	4	4	3	3	4	1	1	1	1	3	3	3	3	3	3	3	3	1	0	0	2	3	37	7	21	2	1	Adeno		1
Male	41	Buddhist	other	3	2	4	4	2	1	1	3	3	3	3	3	3	2	3	3	3	3	3	3	3	3	3	3	1	1	1	0	1	32	14	21	-1	1	mRNA				1
Male	65	Buddhist	none	3	3	3	3	3	3	3	3	3	3	3	3	3	3	3	3	3	2	2	2	2	2	2	2	1	2	0	2	3	36	15	14	-1	1	Adeno		1
Female	41	Buddhist	hypertension	4	4	4	3	3	4	4	3	4	4	4	4	4	3	3	4	3	1	2	1	2	1	1	1	1	0	0	0	1	45	17	9	3	1	mRNA
Female	43	Buddhist	none	3	3	3	3	3	3	3	3	3	3	3	3	3	3	3	3	3	2	4	2	3	3	3	3	1	0	0	1	1	36	15	20	1	1	mRNA				1
Female	46	Buddhist	none	3	3	3	3	3	3	3	3	3	3	3	3	1	1	3	3	3	2	1	2	2	2	2	2	1	1	0	2	1	36	11	13	3	1	Inactivated	1
Male	63	Buddhist	none	3	3	3	3	3	3	2	2	3	3	3	3	3	3	3	3	3	3	3	3	4	3	5	4	1	0	0	2	3	34	15	25	2	0	0	0	0	0	0
Female	64	Buddhist	hypertension	1	2	3	4	1	2	3	4	2	3	1	1	1	3	1	4	2	2	3	3	3	3	2	3	1	0	0	0	3	27	11	19	0	1	mRNA
Female	47	Buddhist	none	3	3	3	3	3	2	2	3	2	1	2	2	3	3	3	2	4	3	3	3	3	3	3	3	1	1	1	1	1	29	15	21	4	0	0	0	0	0	0
Female	54	Buddhist	none	1	1	1	1	1	1	1	3	3	3	1	1	1	1	1	1	1	2	2	2	2	2	1	2	1	2	1	0	2	18	5	13	-1	1	Inactivated			1
Female	53	Buddhist	hyperlipidemia	3	4	4	4	4	3	4	2	4	2	4	4	3	3	4	4	4	2	2	5	3	3	3	1	1	0	0	1	2	42	18	19	3	1	Inactivated	1
Female	46	Buddhist	other	3	4	3	4	2	2	1	3	3	1	2	3	1	1	1	1	2	1	1	3	2	2	2	2	0	2	0	2	1	31	6	13	-1	1	Inactivated	1
Male	64	Buddhist	Diabetes	3	3	2	3	3	3	3	3	3	3	3	3	3	3	3	3	3	3	3	3	3	3	3	3	1	0	0	2	3	35	15	21	5	0	0	0	0	0	0
Female	45	Buddhist	hypertension	3	3	3	1	3	1	3	3	3	3	2	3	3	1	1	3	3	2	2	4	3	3	3	2	0	2	0	0	1	31	11	19	-3	1	mRNA
Female	75	Buddhist	hypertension	3	2	3	3	3	4	3	3	3	3	4	4	1	1	1	2	3	4	4	4	4	4	4	4	0	0	0	2	3	38	8	28	3	1	Inactivated			1
Female	53	Buddhist	hypertension	3	3	3	1	3	1	1	2	1	1	4	4	1	1	3	3	3	1	1	3	2	2	2	2	0	2	0	2	2	27	11	13	1	1	mRNA
Female	66	Buddhist	hypertension	4	4	4	3	2	4	3	2	2	3	4	4	1	1	1	1	2	1	1	2	1	2	1	1	1	0	0	2	3	39	6	9	1	1	mRNA
Female	48	Buddhist	hypertension	2	3	4	2	2	2	3	4	2	2	3	3	3	2	4	3	2	2	2	4	3	3	2	4	1	2	0	0	1	32	14	20	0	0	0	0	0	0	0
Female	52	Buddhist	none	1	1	1	1	1	1	1	1	1	1	1	1	1	1	1	1	1	1	1	5	4	1	1	1	0	1	1	1	2	12	5	14	1	1	mRNA
Male	61	Buddhist	bone and skeletal disorder	1	1	1	1	1	1	1	1	1	1	1	1	1	1	1	1	1	3	3	3	3	3	3	3	1	2	0	2	3	12	5	21	1	1	Adeno		1
Female	62	Buddhist	none	3	3	3	3	3	3	3	3	3	3	3	3	3	3	3	3	3	3	3	3	3	3	3	3	1	0	1	2	3	36	15	21	5	0	0	0	0	0	0
Female	61	Buddhist	Diabetes	3	3	3	3	4	3	3	3	4	3	3	3	3	3	4	3	3	2	2	3	2	3	2	3	1	0	0	1	3	38	16	17	-1	0	0	0	0	0	0
Male	51	Buddhist	Diabetes	3	3	4	2	3	3	4	2	2	3	3	2	3	3	4	3	2	2	1	1	2	2	3	2	0	0	0	0	2	34	15	13	0	0	0	0	0	0	0
Male	49	Buddhist	Obesity	3	1	1	1	1	2	1	2	2	1	1	1	4	3	4	4	4	3	5	4	5	3	5	4	1	0	0	0	1	17	19	29	0	1	mRNA				1
Female	45	Buddhist	Diabetes	2	2	3	2	2	2	2	2	2	1	1	1	3	3	3	3	3	3	2	2	3	2	2	2	1	2	0	0	1	22	15	16	3	0	0	0	0	0	0
Female	40	Buddhist	none	1	1	1	1	1	1	1	1	1	1	1	3	1	1	1	1	1	1	1	1	1	1	1	1	1	0	1	0	1	14	5	7	1	1	Any
Female	54	Buddhist	hyperlipidemia	4	4	4	4	4	4	4	1	2	2	1	4	3	3	1	3	1	2	2	2	2	2	2	2	0	1	1	2	2	38	11	14	3	1	mRNA
Male	41	Buddhist	none	4	3	4	3	3	3	3	3	3	3	3	3	1	1	3	1	1	2	2	2	2	2	2	2	0	4	1	0	1	38	7	14	1	1	Inactivated	1
Female	51	Buddhist	none	4	4	4	4	4	4	4	2	3	3	4	4	1	1	1	1	1	1	1	2	2	2	1	1	1	0	0	0	2	44	5	10	-1	1	Adeno		1
Female	38	Buddhist	none	3	1	2	3	2	1	3	3	3	3	3	3	1	1	1	1	1	3	3	3	3	3	3	3	1	1	0	1	0	30	5	21	0	0	0	0	0	0	0
Female	55	Buddhist	none	4	4	4	4	4	4	4	4	4	4	4	4	1	1	2	1	2	1	1	1	1	1	1	1	1	0	0	1	2	48	7	7	5	0	0	0	0	0	0
Female	72	Buddhist	none	3	1	2	2	1	2	2	3	2	1	1	1	1	3	1	1	1	3	3	3	3	3	4	3	0	5	0	0	3	21	7	22	5	0	0	0	0	0	0
Female	62	Buddhist	none	4	4	4	3	3	3	1	3	4	4	3	1	4	4	4	4	4	1	1	5	5	5	1	1	1	2	0	2	3	37	20	19	0	1	mRNA				1
Female	52	Buddhist	hypertension	4	3	3	4	3	3	4	3	3	4	3	4	3	3	2	3	3	3	1	1	1	2	1	1	1	2	0	0	2	41	14	10	5	0	0	0	0	0	0
Female	42	Buddhist	Obesity	4	3	3	2	4	1	1	3	3	2	3	4	2	1	2	2	3	3	3	5	4	5	3	3	1	1	1	0	1	33	10	26	-1	1	mRNA
Female	45	Buddhist	none	2	2	3	3	3	1	3	1	1	1	2	2	3	2	1	2	3	2	3	2	2	2	2	3	1	2	0	1	1	24	11	16	-2	1	mRNA
Female	50	Buddhist	none	3	3	1	1	3	3	3	3	3	3	3	3	3	3	4	4	4	2	3	2	3	3	2	3	1	0	0	2	2	32	18	18	-1	1	mRNA
Female	45	Buddhist	none	1	2	3	2	2	4	2	1	2	1	4	4	4	4	4	4	4	2	2	3	3	5	2	2	0	0	0	0	1	28	20	19	2	1	Any
Female	66	Buddhist	none	3	3	3	3	3	3	3	3	3	3	3	3	1	1	1	1	1	3	3	3	3	3	3	3	0	5	0	0	3	36	5	21	3	1	Adeno		1
Female	50	Buddhist	Diabetes	4	4	3	3	4	2	3	3	3	1	4	4	1	1	1	1	1	3	3	3	3	3	3	3	1	1	1	0	2	38	5	21	2	1	mRNA				1
Female	50	Buddhist	hypertension	4	4	4	4	4	3	3	3	3	3	3	3	3	2	2	2	2	1	1	2	1	1	1	1	1	5	0	2	2	41	11	8	0	1	mRNA
Female	58	Buddhist	none	3	3	2	1	3	2	3	1	2	3	3	3	3	3	3	3	3	2	2	5	4	5	4	4	0	2	0	0	2	29	15	26	1	0	0	0	0	0	0
Female	52	Buddhist	none	4	3	3	1	3	1	4	3	4	4	3	4	3	3	3	1	2	2	2	2	2	2	2	2	0	1	0	0	2	37	12	14	1	0	0	0	0	0	0
Female	34	Buddhist	none	4	2	1	2	3	2	3	2	2	3	2	2	4	2	2	3	2	1	1	2	3	1	1	2	1	2	0	0	0	28	13	11	0	0	0	0	0	0	0
Female	45	Buddhist	none	4	4	4	1	4	4	3	3	4	4	4	4	3	3	3	3	2	4	3	4	4	4	4	4	1	1	0	1	1	43	14	27	-2	1	mRNA
Female	38	Buddhist	none	3	3	4	1	2	3	4	2	3	1	4	3	1	3	1	2	2	2	2	4	2	2	2	2	1	0	0	0	0	33	9	16	3	0	0	0	0	0	0
Female	49	Buddhist	hypertension	2	2	2	3	2	3	3	3	3	1	2	3	1	1	1	1	1	1	1	2	2	2	2	2	1	0	0	0	1	29	5	12	0	1	Adeno		1
Male	29	Buddhist	none	3	3	3	3	3	3	3	3	3	3	3	3	2	2	2	2	2	2	2	3	3	3	3	3	1	2	1	0	0	36	10	19	1	0	0	0	0	0	0
Female	47	Buddhist	hypertension	4	4	4	3	4	4	4	1	1	3	4	4	3	1	1	1	2	1	1	1	1	1	1	1	1	0	0	1	1	40	8	7	3	1	Cocktail
Female	55	Buddhist	none	4	4	4	2	4	3	4	2	2	4	4	4	3	4	3	3	3	2	2	4	2	4	2	4	1	0	0	2	2	41	16	20	2	1	mRNA				1
Female	55	Buddhist	none	3	3	2	2	3	3	3	3	2	3	2	2	1	1	3	1	3	3	3	3	3	3	3	3	0	2	0	0	2	31	9	21	3	1	Any
Male	57	Buddhist	none	1	1	1	1	1	1	1	1	1	1	1	1	3	1	3	3	3	3	3	3	3	3	3	3	1	0	0	2	2	12	13	21	1	1	Adeno		1
Female	67	Buddhist	none	3	4	1	4	4	3	3	3	3	2	4	4	4	3	4	4	4	1	2	1	2	2	2	1	1	0	0	2	3	38	19	11	3	0	0	0	0	0	0
Female	51	Buddhist	none	3	4	3	3	2	3	2	2	3	2	2	3	3	2	3	3	3	3	3	5	5	4	3	3	1	2	0	0	2	32	14	26	-1	0	0	0	0	0	0
Male	47	Buddhist	other	3	3	4	2	1	3	1	4	4	2	3	3	1	1	3	3	3	2	2	3	2	2	2	2	1	0	0	2	1	33	11	15	1	1	Any
Female	53	Buddhist	none	4	4	4	3	4	4	4	1	2	1	4	4	3	2	2	2	3	2	2	3	2	3	2	2	1	1	1	2	2	39	12	16	-2	1	mRNA				1
Female	50	Buddhist	other	3	3	3	1	4	4	3	3	3	1	3	3	2	2	2	2	2	3	3	5	3	5	3	3	1	0	0	2	2	34	10	25	-1	1	mRNA
Female	58	Buddhist	none	3	4	4	3	4	4	3	3	4	3	4	4	3	3	2	1	3	1	1	2	2	2	2	1	1	0	1	2	2	43	12	11	-2	1	mRNA				1
Female	68	Buddhist	none	1	2	1	2	1	2	1	1	2	2	2	2	1	1	1	1	1	3	5	5	5	5	5	5	1	0	0	0	3	19	5	33	1	1	mRNA
Female	40	Buddhist	Diabetes	2	2	4	4	4	4	4	2	4	2	4	4	1	1	1	4	4	1	1	1	1	1	1	1	0	2	0	2	1	40	11	7	3	1	Adeno		1
Female	59	Buddhist	none	4	4	4	3	3	3	3	4	3	3	3	2	2	1	3	3	1	1	3	2	2	3	4	4	1	2	0	0	2	39	10	19	-3	1	mRNA
Female	59	Buddhist	other	3	4	4	3	4	4	3	3	3	4	4	4	4	3	2	1	1	2	2	3	2	2	3	2	0	5	1	0	2	43	11	16	3	1	Any
Female	56	Buddhist	none	4	3	3	4	4	4	4	3	3	3	4	4	3	3	3	3	3	2	2	2	2	2	2	2	1	0	0	1	2	43	15	14	3	0	0	0	0	0	0
Female	37	Buddhist	none	3	3	3	3	3	3	3	3	3	3	3	3	3	3	3	3	3	4	4	3	3	3	3	3	1	0	0	0	0	36	15	23	0	0	0	0	0	0	0
Female	44	Buddhist	none	3	3	2	2	2	3	3	3	3	3	3	3	3	3	4	4	4	3	4	4	5	4	4	4	1	0	0	0	1	33	18	28	-2	1	mRNA
Female	65	Buddhist	hypertension	2	2	2	2	2	2	2	2	2	2	2	2	3	3	3	2	3	5	5	4	3	5	5	5	1	0	0	2	3	24	14	32	-2	1	mRNA
Female	42	Buddhist	none	3	3	3	2	2	2	3	3	3	4	4	3	4	4	4	4	4	2	1	3	2	2	4	3	0	0	0	0	1	35	20	17	-2	0	0	0	0	0	0
Female	36	Buddhist	none	3	3	4	2	4	4	4	3	3	1	4	4	3	1	3	3	3	1	1	2	1	1	1	1	0	0	0	0	0	39	13	8	-1	1	mRNA
Female	51	Buddhist	Diabetes	3	4	3	3	3	3	3	2	2	2	3	3	1	2	2	2	2	1	1	2	2	2	2	2	1	1	1	0	2	34	9	12	2	1	mRNA				1
Female	29	Buddhist	hypertension	4	4	4	3	4	4	4	3	4	1	3	4	3	2	2	2	3	2	2	2	2	2	2	2	0	1	0	0	0	42	12	14	1	1	mRNA
Male	43	Buddhist	none	3	1	3	2	3	3	1	3	3	3	3	1	3	3	3	3	3	3	3	3	3	4	3	3	1	0	1	0	1	29	15	22	3	1	mRNA
Female	37	Buddhist	none	3	3	4	4	4	3	3	3	3	3	4	3	3	2	3	1	3	3	3	3	3	3	3	3	1	2	0	0	0	40	12	21	4	0	0	0	0	0	0
Female	63	Buddhist	hypertension	3	3	3	1	3	1	3	3	2	1	3	3	3	3	3	4	3	3	3	4	3	4	3	3	1	5	1	1	3	29	16	23	-1	1	mRNA				1
Male	53	Buddhist	none	3	2	3	3	3	2	3	3	3	4	3	3	1	1	1	1	1	3	2	3	3	3	2	2	1	0	0	2	2	35	5	18	1	1	mRNA
Male	52	Buddhist	none	3	3	1	3	3	3	2	2	3	2	3	1	1	1	1	1	2	2	2	2	2	4	2	2	1	0	0	2	2	29	6	16	3	0	0	0	0	0	0
Male	64	Buddhist	none	4	4	3	4	4	3	3	2	3	3	4	4	1	1	3	3	3	2	2	2	2	2	2	2	0	1	0	2	3	41	11	14	1	1	Adeno		1
Female	65	Buddhist	none	3	3	3	3	4	2	3	2	3	1	3	3	1	1	2	1	2	1	1	3	1	2	1	1	1	0	0	1	3	33	7	10	2	1	Adeno		1
Male	60	Buddhist	none	3	4	4	3	3	3	3	1	2	1	3	3	3	1	1	1	1	1	1	2	2	1	1	1	1	0	0	1	3	33	7	9	-1	1	mRNA
Male	47	Buddhist	none	4	3	3	2	3	4	3	2	4	3	4	3	2	1	3	2	4	3	3	4	3	3	4	4	1	0	0	2	1	38	12	24	3	0	0	0	0	0	0
Female	56	Buddhist	none	1	2	3	3	3	3	3	1	1	1	1	1	1	1	1	1	1	2	2	2	2	2	2	2	1	0	0	1	2	23	5	14	-1	1	mRNA				1
Female	59	Buddhist	Diabetes	3	3	2	2	2	3	3	3	3	3	3	3	3	3	3	1	3	1	1	1	1	1	1	1	1	0	1	1	2	33	13	7	3	1	Adeno		1
Female	62	Buddhist	hypertension	4	2	3	2	2	1	3	1	2	2	4	4	1	3	3	1	4	4	4	5	3	2	1	2	0	1	0	0	3	30	12	21	1	0	0	0	0	0	0
Female	52	Buddhist	hyperlipidemia	3	3	3	3	3	3	3	3	3	3	3	3	3	3	3	3	3	2	2	2	2	2	2	2	1	0	1	1	2	36	15	14	1	1	mRNA
Female	48	Buddhist	none	2	3	3	3	4	2	3	4	3	3	4	3	2	2	2	2	2	3	3	3	3	4	5	5	1	0	0	0	1	37	10	26	0	0	0	0	0	0	0
Female	60	Buddhist	other	4	4	4	4	4	3	3	3	4	3	4	4	3	3	4	4	4	4	4	5	3	4	4	4	1	0	0	1	3	44	18	28	1	1	mRNA				1
Female	55	Buddhist	hypertension	3	1	3	3	1	3	3	3	3	3	4	4	1	1	3	3	3	1	1	3	2	3	2	1	1	2	0	1	2	34	11	13	1	1	mRNA
Female	29	Buddhist	none	1	2	1	4	4	2	1	3	1	2	2	1	2	2	4	1	2	2	3	1	1	5	4	4	1	5	0	0	0	24	11	20	1	1	mRNA
Female	32	Buddhist	none	4	3	3	3	3	3	3	4	3	3	3	3	4	3	4	4	4	2	2	4	2	4	2	1	0	1	1	0	0	38	19	17	0	1	mRNA
Female	56	Buddhist	none	4	3	4	4	4	1	3	3	2	2	2	2	4	4	4	4	4	2	2	5	3	5	4	4	1	0	0	0	2	34	20	25	-2	0	0	0	0	0	0
Female	48	Buddhist	none	3	3	3	1	1	1	3	3	3	3	3	2	1	1	1	1	1	3	3	3	4	3	3	3	0	2	1	2	1	29	5	22	-1	0	0	0	0	0	0
Female	46	Buddhist	none	3	4	3	3	3	4	4	1	3	4	4	4	3	3	3	1	3	2	2	2	2	2	2	2	1	0	1	0	1	40	13	14	-1	1	Any
Female	56	Buddhist	other	4	4	3	4	4	4	4	3	3	2	4	4	3	1	2	4	4	2	2	4	3	3	3	2	1	2	0	0	2	43	14	19	0	1	mRNA
Female	43	Buddhist	none	3	3	3	4	4	3	3	3	3	3	3	3	1	1	1	1	1	4	4	3	3	3	3	3	1	0	0	0	1	38	5	23	-1	1	Adeno		1
Female	38	Buddhist	none	4	4	4	2	4	4	3	2	3	3	4	3	2	2	2	2	2	1	1	2	1	2	1	2	1	0	1	1	0	40	10	10	1	0	0	0	0	0	0
Female	62	Buddhist	none	3	3	3	3	3	3	3	3	3	3	3	3	4	4	4	4	4	3	3	3	3	3	3	3	1	0	0	2	3	36	20	21	5	0	0	0	0	0	0
Female	35	Buddhist	none	4	4	4	3	4	3	3	3	3	3	4	4	2	3	2	2	4	4	4	4	4	4	4	4	0	2	0	1	0	42	13	28	3	1	mRNA
Female	48	Buddhist	hypertension	4	4	4	2	4	4	3	3	3	3	4	4	3	3	3	3	3	2	2	2	2	2	2	2	1	0	0	1	1	42	15	14	-2	1	Any
Female	41	Buddhist	none	3	4	3	1	4	4	3	4	3	2	4	4	3	1	1	3	4	2	2	3	2	2	2	2	1	0	0	0	1	39	12	15	1	1	mRNA				1
Female	42	Buddhist	none	2	4	3	2	3	2	3	3	3	3	3	3	2	1	2	4	2	3	3	3	4	4	3	4	1	2	0	0	1	34	11	24	0	1	mRNA
Female	60	Buddhist	none	3	3	4	1	4	4	3	4	3	4	3	4	3	1	1	1	1	2	1	4	2	1	4	2	1	0	0	0	3	40	7	16	-1	1	Adeno		1
Female	57	Buddhist	none	4	4	4	4	4	4	4	3	3	1	3	3	1	1	1	1	1	3	3	5	4	4	3	3	1	0	0	0	2	41	5	25	3	1	mRNA
Female	33	Buddhist	none	4	4	3	2	4	1	3	1	3	1	3	3	3	2	3	3	3	2	2	4	3	3	3	1	1	0	1	1	0	32	14	18	3	1	Cocktail
Female	64	Buddhist	none	4	4	4	4	4	1	4	4	4	4	4	4	1	1	1	1	1	2	2	5	2	2	2	2	1	0	1	0	3	45	5	17	0	1	Adeno		1
Female	49	Buddhist	hypertension	4	4	4	3	4	4	4	3	3	4	4	4	3	3	3	1	1	1	1	3	2	2	2	3	1	0	0	1	1	45	11	14	1	1	Adeno		1
Female	65	Buddhist	hypertension	2	2	2	1	2	2	1	1	2	1	2	2	1	1	1	1	1	2	2	5	3	3	3	4	1	0	0	2	3	20	5	22	3	1	mRNA
Female	52	Buddhist	hypertension	2	3	3	3	3	3	3	3	3	2	3	3	1	1	1	1	1	4	4	4	4	4	4	4	1	0	1	0	2	34	5	28	1	0	0	0	0	0	0
Female	46	Buddhist	none	3	3	3	3	3	1	3	3	3	1	3	3	3	3	3	3	3	4	4	3	3	3	3	3	1	0	1	1	1	32	15	23	-2	1	mRNA				1
Female	47	Buddhist	none	3	2	1	3	3	3	3	1	3	1	3	3	2	3	3	3	3	2	2	3	3	3	4	3	1	1	0	1	1	29	14	20	1	1	mRNA
Female	59	Buddhist	hyperlipidemia	4	4	3	1	4	3	3	3	4	1	4	3	3	3	3	4	3	1	1	3	4	2	2	2	1	0	0	2	2	37	16	15	0	1	mRNA
Female	37	Buddhist	none	4	4	4	4	4	2	3	1	4	1	4	4	4	4	4	4	4	2	2	1	2	2	2	2	0	2	0	0	0	39	20	13	1	0	0	0	0	0	0
Female	45	Buddhist	Diabetes	4	3	4	3	4	3	2	3	2	4	3	4	4	2	3	2	4	1	2	1	2	1	3	1	0	2	0	0	1	39	15	11	2	0	0	0	0	0	0
Female	37	Buddhist	other	4	4	4	4	4	3	2	3	4	3	4	4	4	4	4	4	4	2	2	4	3	4	2	2	1	2	0	1	0	43	20	19	3	0	0	0	0	0	0
Female	57	Buddhist	none	3	3	3	3	3	3	3	3	3	3	3	3	3	3	3	3	3	3	3	3	3	3	3	3	1	2	1	0	2	36	15	21	5	0	0	0	0	0	0
Female	44	Buddhist	other	3	3	3	3	3	2	3	3	2	1	4	4	3	3	3	3	3	1	1	2	2	2	2	2	1	1	1	1	1	34	15	12	4	0	0	0	0	0	0
Male	64	Buddhist	hyperlipidemia	1	3	2	2	4	2	2	3	2	1	3	1	1	4	3	1	3	2	3	3	5	5	4	3	1	2	0	1	3	26	12	25	0	0	0	0	0	0	0
Female	35	Buddhist	none	3	2	2	4	1	1	3	2	3	4	3	1	2	3	3	2	1	2	3	2	1	4	5	4	0	4	0	0	0	29	11	21	0	0	0	0	0	0	0
Female	32	Buddhist	none	3	4	3	2	3	2	3	3	3	2	3	3	3	3	3	3	4	3	3	3	3	3	2	3	0	1	0	0	0	34	16	20	1	0	0	0	0	0	0
Female	25	Buddhist	none	3	3	3	3	3	3	3	3	3	3	3	3	2	1	1	1	1	2	2	3	2	2	3	2	1	2	1	0	0	36	6	16	1	0	0	0	0	0	0
Female	50	Buddhist	none	4	3	4	4	4	3	4	2	4	4	3	4	3	2	1	2	3	2	1	1	1	1	1	1	1	1	1	1	2	43	11	8	0	1	Inactivated			1
Female	41	Buddhist	none	4	3	4	3	3	4	3	3	3	4	4	4	3	3	3	3	3	2	3	3	2	3	3	3	0	1	1	0	1	42	15	19	5	0	0	0	0	0	0
Female	50	Buddhist	none	3	3	3	3	3	3	3	3	3	3	3	2	3	4	3	3	3	1	1	1	1	1	1	1	1	0	0	0	2	35	16	7	3	1	Any
Female	45	Buddhist	Obesity	4	4	4	3	3	4	3	3	3	3	4	4	3	2	2	3	3	2	2	3	2	3	4	2	1	1	0	1	1	42	13	18	1	1	Adeno		1
Female	47	Buddhist	Diabetes	4	3	3	1	3	4	4	3	1	4	4	4	3	3	3	3	3	1	1	1	3	3	3	3	1	0	0	1	1	38	15	15	5	0	0	0	0	0	0
Female	31	Buddhist	none	3	4	3	4	4	3	3	3	3	2	3	3	1	1	2	2	2	2	2	2	2	3	2	2	0	0	0	0	0	38	8	15	3	1	Adeno		1
Female	38	Buddhist	other	3	2	1	1	4	3	1	3	2	3	4	3	4	4	3	4	4	2	2	3	3	3	3	3	1	5	0	0	0	30	19	19	1	0	0	0	0	0	0
Male	48	Buddhist	none	1	1	3	2	2	1	1	2	2	1	2	2	2	1	2	3	3	4	4	4	4	4	4	4	1	0	0	1	1	20	11	28	-1	0	0	0	0	0	0
Female	64	Buddhist	none	3	3	4	4	3	3	4	3	3	2	3	3	3	2	3	3	4	1	1	2	2	3	1	1	1	5	0	2	3	38	15	11	0	1	Inactivated			1
Female	72	Buddhist	none	1	3	2	2	3	1	3	2	3	3	3	2	1	3	3	2	2	3	3	3	3	3	3	3	0	5	1	0	3	28	11	21	5	0	0	0	0	0	0
Male	86	Buddhist	hypertension	3	3	3	3	3	3	3	3	3	3	3	3	3	1	1	1	1	1	1	1	1	1	1	1	1	0	0	2	3	36	7	7	3	0	0	0	0	0	0
Female	38	Buddhist	none	3	3	4	4	3	4	3	3	3	3	3	3	3	2	2	1	2	2	1	2	2	1	1	1	1	0	0	0	0	39	10	10	5	0	0	0	0	0	0
Female	65	Buddhist	other	3	3	3	3	3	3	3	3	3	3	3	3	1	1	3	1	3	3	3	3	3	3	3	3	1	0	0	2	3	36	9	21	2	1	Inactivated			1
Male	55	Buddhist	none	1	1	1	1	1	1	1	1	1	1	1	1	1	1	1	1	1	1	1	1	1	2	2	2	1	0	0	2	2	12	5	10	5	0	0	0	0	0	0
Male	52	Buddhist	none	3	3	2	3	2	3	3	3	3	3	3	4	1	3	3	3	3	1	1	3	2	2	1	2	1	2	0	0	2	35	13	12	1	1	Inactivated	1
Female	66	Buddhist	hyperlipidemia	3	2	3	2	3	3	4	3	3	3	3	4	4	4	4	4	4	3	3	4	4	4	4	4	1	0	1	0	3	36	20	26	-3	1	Inactivated			1
Female	35	Buddhist	none	3	3	3	3	3	3	3	4	3	4	3	3	3	3	1	1	1	1	2	4	2	1	2	1	0	2	0	0	0	38	9	13	3	1	Inactivated			1
Male	50	Buddhist	none	4	4	3	3	4	4	4	1	1	1	4	4	1	1	3	3	4	1	1	3	5	4	1	1	1	0	0	2	2	37	12	16	0	1	mRNA
Female	58	Buddhist	Diabetes	3	2	3	2	3	2	2	2	3	2	3	3	3	3	3	3	3	3	3	5	3	3	3	3	1	1	1	0	2	30	15	23	1	0	0	0	0	0	0
Male	43	Buddhist	none	3	3	3	3	3	3	3	3	3	3	3	3	3	3	3	4	4	2	2	2	2	2	2	2	1	2	0	0	1	36	17	14	1	1	mRNA				1
Female	57	Buddhist	none	3	3	3	3	4	2	3	3	3	2	3	2	3	2	2	1	2	2	3	4	3	4	4	4	1	5	1	0	2	34	10	24	1	1	mRNA
Female	51	Buddhist	none	3	4	3	3	4	3	3	1	1	1	3	4	1	1	1	3	1	1	2	2	2	2	1	2	1	0	1	0	2	33	7	12	-2	1	mRNA
Male	56	Buddhist	none	3	3	3	3	3	3	3	3	3	3	3	3	3	3	3	3	3	2	2	2	2	2	2	2	1	2	1	1	2	36	15	14	-2	1	mRNA				1
Female	57	Buddhist	hyperlipidemia	2	2	1	3	2	4	4	2	2	1	3	3	1	3	4	2	2	5	3	4	5	4	3	4	1	0	0	0	2	29	12	28	-2	0	0	0	0	0	0
Male	53	Buddhist	none	3	3	3	3	3	3	3	3	3	3	3	3	3	3	3	3	3	4	4	4	4	4	4	4	1	0	0	0	2	36	15	28	1	1	Adeno		1
Female	61	Buddhist	none	1	1	1	2	1	2	1	1	2	2	1	1	1	1	1	1	1	2	2	2	2	2	2	2	1	0	0	0	3	16	5	14	5	0	0	0	0	0	0
Female	33	Buddhist	none	3	2	2	2	2	2	2	3	3	3	2	2	3	3	3	3	3	2	2	3	2	2	2	2	1	2	0	0	0	28	15	15	2	0	0	0	0	0	0
Female	47	Buddhist	none	2	2	2	3	2	2	2	2	2	2	2	2	2	2	2	2	2	1	1	3	2	2	1	1	1	1	0	0	1	25	10	11	1	1	mRNA				1
Female	48	Buddhist	none	2	2	2	3	3	2	3	3	3	3	3	3	2	3	2	3	2	2	2	2	2	2	2	2	1	0	0	1	1	32	12	14	0	1	Adeno		1
Female	58	Buddhist	hypertension	4	4	4	4	4	4	4	2	3	2	4	4	1	1	1	1	3	1	1	3	2	3	1	1	1	5	1	1	2	43	7	12	2	1	mRNA				1
Female	57	Buddhist	Obesity	4	4	4	3	4	4	3	4	4	4	4	4	1	2	3	1	1	2	2	3	2	2	2	2	0	0	0	0	2	46	8	15	-3	1	Adeno		1
Female	74	Buddhist	hyperlipidemia	4	3	3	3	3	3	3	3	3	3	4	3	1	2	2	1	1	3	3	3	3	3	3	3	1	5	1	1	3	38	7	21	3	0	0	0	0	0	0
Female	62	Buddhist	none	3	3	3	3	3	3	3	3	3	3	3	3	3	3	3	3	3	3	3	3	3	3	3	3	1	0	0	2	3	36	15	21	-1	1	mRNA
Female	54	Buddhist	none	4	4	3	2	4	3	4	1	4	1	4	4	4	2	1	3	3	2	1	4	2	4	1	2	0	1	0	2	2	38	13	16	1	0	0	0	0	0	0
Female	49	Buddhist	none	4	4	4	1	4	3	3	3	2	2	4	4	1	1	1	1	3	2	2	2	2	2	2	2	1	0	0	0	1	38	7	14	-3	1	Adeno		1
Female	58	Buddhist	Diabetes	2	2	2	1	4	2	4	2	2	1	2	2	1	1	1	2	2	1	1	3	3	3	3	2	1	1	0	2	2	26	7	16	1	1	mRNA
Female	53	Buddhist	Diabetes	3	2	2	2	2	1	2	2	2	2	1	2	1	1	2	2	2	3	4	4	4	4	3	4	0	0	1	2	2	23	8	26	1	1	Inactivated			1
Female	56	Buddhist	bone and skeletal disorder	2	1	4	2	1	3	1	3	2	2	4	2	4	2	2	1	3	1	3	3	2	5	4	4	0	0	0	0	2	27	12	22	2	0	0	0	0	0	0
Female	37	Buddhist	none	4	3	3	2	2	2	3	2	1	2	2	3	1	2	2	1	1	2	2	4	2	3	2	2	0	0	1	0	0	29	7	17	1	0	0	0	0	0	0
Female	34	Buddhist	none	4	3	4	4	4	4	3	3	1	1	3	3	3	2	3	4	3	2	1	2	2	2	1	1	1	0	1	0	0	37	15	11	3	1	mRNA
Female	61	Buddhist	none	2	2	2	2	2	2	2	2	2	2	2	2	1	1	1	1	1	5	5	5	5	5	5	5	0	2	0	1	3	24	5	35	5	0	0	0	0	0	0
Female	30	Buddhist	none	2	3	4	1	4	3	2	4	4	2	4	3	4	4	4	4	4	3	3	5	5	5	3	5	1	0	1	0	0	36	20	29	3	0	0	0	0	0	0
Female	46	Buddhist	none	4	3	4	4	4	4	3	3	4	3	4	4	1	1	1	2	2	1	2	2	2	2	1	1	1	2	0	0	1	44	7	11	-3	1	Any
Female	38	Buddhist	none	3	4	3	3	4	3	4	1	1	1	3	3	3	3	3	3	3	2	2	2	2	2	2	2	1	0	1	0	0	33	15	14	1	1	Adeno		1
Female	60	Buddhist	other	4	4	4	3	4	3	3	4	4	2	3	4	4	4	4	4	4	3	2	4	4	4	3	5	0	1	1	0	3	42	20	25	-3	1	mRNA
Male	57	Buddhist	hyperlipidemia	3	3	2	2	2	1	1	4	4	1	3	3	1	1	1	1	1	2	2	2	2	2	3	1	1	0	0	0	2	29	5	14	1	0	0	0	0	0	0
Female	44	Buddhist	none	4	3	3	4	4	4	3	3	3	1	4	4	1	1	1	1	1	2	2	4	2	2	2	2	0	2	0	0	1	40	5	16	-3	1	Adeno		1
Female	54	Buddhist	none	1	2	2	2	2	2	2	2	2	2	2	2	2	3	3	1	2	3	4	3	3	3	3	3	0	1	0	0	2	23	11	22	3	0	0	0	0	0	0
Female	56	Buddhist	none	1	1	1	1	2	1	1	2	1	1	1	1	4	1	1	1	1	1	1	1	1	1	1	1	1	0	0	1	2	14	8	7	1	0	0	0	0	0	0
Female	50	Buddhist	none	4	4	4	3	4	2	3	1	1	1	2	3	3	1	1	1	1	1	1	3	1	1	1	1	1	2	0	2	2	32	7	9	1	1	mRNA
Female	24	Buddhist	none	1	3	3	3	3	1	3	3	3	3	3	3	1	1	1	1	1	3	1	3	3	3	2	3	1	0	0	0	0	32	5	18	0	0	0	0	0	0	0
Female	59	Buddhist	other	1	1	2	3	3	3	3	2	2	3	2	1	3	1	1	1	1	1	1	1	1	1	1	1	1	0	0	0	2	26	7	7	5	0	0	0	0	0	0
Female	35	Buddhist	none	4	4	4	3	4	4	4	3	3	3	4	4	3	3	3	4	3	2	2	2	2	2	2	2	1	2	0	0	0	44	16	14	1	1	mRNA
Female	59	Buddhist	hypertension	4	4	4	4	4	3	4	4	4	4	4	4	1	1	1	1	1	2	2	3	2	2	2	2	1	0	0	2	2	47	5	15	3	1	mRNA
Female	56	Buddhist	hypertension	2	4	3	3	3	1	3	3	4	3	3	3	3	1	1	3	3	2	2	5	5	4	2	2	1	2	0	2	2	35	11	22	1	1	Inactivated			1
Female	61	Buddhist	hypertension	4	3	3	4	4	4	4	3	3	3	4	4	3	3	3	4	3	1	4	4	1	2	3	2	1	1	1	1	3	43	16	17	-1	1	Adeno		1
Female	48	Buddhist	none	3	3	3	4	4	3	3	4	3	4	3	3	3	1	2	3	3	5	5	4	5	4	5	5	0	0	1	2	1	40	12	33	3	0	0	0	0	0	0
Female	52	Buddhist	none	3	2	3	2	3	2	3	2	3	2	3	2	1	1	1	1	1	2	2	3	3	3	2	2	1	0	0	1	2	30	5	17	0	1	mRNA				1
Female	49	Buddhist	none	3	3	3	2	4	3	3	3	4	1	1	1	4	1	4	3	2	1	1	1	1	1	1	1	0	0	0	1	1	31	14	7	-1	1	mRNA
Female	51	Buddhist	none	3	3	2	3	2	3	3	3	3	3	3	4	1	3	3	3	3	1	1	3	2	2	1	2	1	2	0	0	2	35	13	12	1	1	Inactivated	1
Female	45	Buddhist	none	3	2	2	3	2	3	2	3	1	1	3	3	1	1	1	1	1	3	3	3	3	3	3	3	0	2	0	1	1	28	5	21	0	1	mRNA				1
Female	39	Buddhist	none	4	3	3	3	4	4	3	3	3	1	3	3	1	3	2	1	3	2	2	2	1	2	2	2	1	2	1	1	0	37	10	13	3	0	0	0	0	0	0
Male	55	Buddhist	none	3	3	3	3	3	3	3	3	3	2	3	3	1	1	1	1	1	2	2	2	2	2	2	2	1	2	1	0	2	35	5	14	-3	1	mRNA
Male	48	Buddhist	Diabetes	4	4	4	3	4	3	3	3	2	4	3	3	3	3	3	4	4	2	2	5	3	3	3	3	1	2	1	0	1	40	17	21	-3	0	0	0	0	0	0
Female	34	Buddhist	none	4	2	1	1	4	1	2	3	4	1	3	1	4	1	3	1	3	5	1	2	3	5	3	5	1	4	0	0	0	27	12	24	0	0	0	0	0	0	0
Female	68	Buddhist	none	3	3	3	3	3	3	3	3	3	3	3	3	3	3	3	3	3	2	2	2	2	2	2	2	1	0	1	1	3	36	15	14	1	1	mRNA
Female	58	Buddhist	hypertension	3	2	2	3	2	3	3	3	3	3	3	3	3	3	4	4	3	2	2	2	2	2	2	2	1	0	0	2	2	33	17	14	5	0	0	0	0	0	0
Female	48	Buddhist	bone and skeletal disorder	3	3	3	3	4	3	3	3	3	3	3	3	4	1	3	4	4	2	2	3	1	3	2	2	0	0	0	1	1	37	16	15	-1	1	mRNA
Female	52	Buddhist	other	3	4	4	3	4	1	4	3	4	3	3	3	4	3	3	4	4	2	2	4	3	3	2	2	1	5	0	0	2	39	18	18	1	1	Inactivated			1
Female	56	Buddhist	none	3	3	3	1	3	3	1	3	3	2	3	3	3	3	3	1	3	2	2	3	2	2	2	2	1	0	0	2	2	31	13	15	5	0	0	0	0	0	0
Female	48	Buddhist	none	3	3	4	3	4	4	3	3	3	2	3	4	1	1	1	1	1	2	1	3	2	2	2	2	1	1	1	1	1	39	5	14	1	1	mRNA				1
Male	33	Buddhist	none	1	4	3	4	2	1	2	3	2	3	3	1	2	4	3	4	2	5	3	2	2	3	5	4	0	4	0	0	0	29	15	24	-2	0	0	0	0	0	0
Female	32	Buddhist	none	3	3	3	3	3	3	3	3	3	3	3	3	1	1	1	2	2	2	2	2	2	3	3	2	1	0	0	0	0	36	7	16	-2	1	Inactivated			1
Female	50	Buddhist	none	3	3	4	2	3	4	3	3	4	1	3	4	3	3	3	3	3	3	3	3	3	3	3	3	1	0	0	2	2	37	15	21	-3	1	Inactivated			1
Male	60	Buddhist	hypertension	4	4	3	3	3	4	3	3	4	3	4	4	3	3	3	4	3	3	3	4	4	4	3	4	1	0	1	1	3	42	16	25	-2	1	mRNA
Male	56	Buddhist	hyperlipidemia	2	3	2	2	4	2	1	2	2	3	1	2	2	4	3	1	2	2	3	1	5	5	4	3	1	1	0	0	2	26	12	23	0	0	0	0	0	0	0
Female	58	Buddhist	none	3	3	3	1	2	3	3	2	2	3	2	1	1	1	1	1	3	1	1	2	1	2	2	1	1	1	0	0	2	28	7	10	1	1	mRNA				1
Female	56	Buddhist	hypertension	4	4	4	3	4	4	4	4	4	3	4	4	3	1	1	1	1	2	1	1	1	2	1	1	0	0	0	1	2	46	7	9	-3	1	Inactivated	1
Female	42	Buddhist	none	3	3	3	3	4	1	3	1	4	1	4	4	3	1	2	3	3	2	2	4	3	3	2	2	0	4	1	0	1	34	12	18	-2	1	mRNA				1
Female	37	Buddhist	none	2	2	3	2	2	2	2	2	2	2	2	2	1	1	2	1	1	3	3	3	3	3	3	3	0	2	0	0	0	25	6	21	5	0	0	0	0	0	0
Female	56	Buddhist	Diabetes	3	3	2	1	1	2	1	1	2	1	1	2	1	1	3	1	3	4	3	4	3	5	4	3	1	1	1	0	2	20	9	26	3	0	0	0	0	0	0
Female	40	Buddhist	other	4	4	4	1	4	4	3	3	3	1	4	4	3	1	3	3	1	2	2	4	2	2	2	2	1	5	0	1	1	39	11	16	-2	1	mRNA				1
Female	57	Buddhist	none	1	1	3	3	3	3	1	3	3	3	1	1	3	3	4	3	3	2	2	2	2	2	2	1	0	0	0	0	2	26	16	13	1	1	Inactivated			1
Female	45	Buddhist	none	3	2	2	2	2	2	2	2	2	2	2	2	1	2	2	2	2	3	3	3	3	3	3	3	0	5	0	0	1	25	9	21	5	0	0	0	0	0	0
Female	48	Buddhist	none	3	3	3	2	2	2	2	2	2	2	2	4	1	1	1	1	1	2	2	3	3	3	1	1	1	0	0	0	1	29	5	15	5	0	0	0	0	0	0
Female	54	Buddhist	none	4	4	4	4	4	4	4	3	4	4	4	4	1	2	3	3	3	1	1	2	2	2	1	1	0	0	0	0	2	47	12	10	1	1	Adeno		1
Female	33	Buddhist	none	2	3	1	3	2	4	4	2	3	2	1	1	3	1	4	2	2	5	1	2	3	1	3	4	1	5	0	0	0	28	12	19	0	0	0	0	0	0	0
Female	56	Buddhist	hypertension	4	4	4	4	4	2	4	1	1	1	4	4	3	3	3	3	3	1	1	5	2	4	1	2	1	1	1	0	2	37	15	16	0	0	0	0	0	0	0
Female	66	Buddhist	Diabetes	3	3	3	3	3	3	3	3	3	3	3	3	3	3	3	3	3	5	5	5	5	5	5	5	0	2	0	1	3	36	15	35	5	0	0	0	0	0	0
Female	52	Buddhist	hypertension	3	3	3	3	3	3	3	3	3	3	3	3	3	3	3	3	3	3	2	3	3	3	3	3	0	2	0	0	2	36	15	20	1	0	0	0	0	0	0
Female	38	Buddhist	none	3	3	3	3	3	3	3	3	3	3	3	3	3	3	3	3	3	3	3	3	3	3	3	3	1	2	0	1	0	36	15	21	1	0	0	0	0	0	0
Female	67	Buddhist	bone and skeletal disorder	1	1	1	3	3	1	3	4	3	1	1	1	3	3	4	4	4	2	2	4	2	2	2	3	1	0	0	2	3	23	18	17	1	0	0	0	0	0	0
Female	54	Buddhist	none	4	4	4	3	4	4	4	3	4	3	4	4	1	3	3	3	3	1	1	1	1	1	1	1	1	1	1	0	2	45	13	7	1	1	mRNA				1
Female	55	Buddhist	hypertension	2	2	2	3	3	3	3	3	3	3	3	2	3	3	3	3	3	4	2	5	4	4	5	3	1	0	0	1	2	32	15	27	1	1	mRNA
Female	62	Buddhist	none	1	1	1	1	1	1	1	1	1	1	2	3	3	3	1	3	1	1	1	1	1	1	1	1	1	2	1	0	3	15	11	7	3	1	Any
Female	41	Buddhist	other	4	4	4	4	4	4	4	4	4	4	4	4	3	3	3	3	3	2	2	2	2	2	2	2	1	0	1	0	1	48	15	14	0	0	0	0	0	0	0
Male	67	Buddhist	other	4	4	1	4	4	4	4	3	4	3	4	3	4	3	1	2	4	1	1	4	1	2	1	1	1	2	0	0	3	42	14	11	0	1	Adeno		1
Female	65	Buddhist	other	3	3	3	3	2	2	3	3	3	3	4	4	1	3	2	2	2	1	1	1	1	1	1	1	1	2	1	0	3	36	10	7	3	0	0	0	0	0	0
Female	62	Buddhist	hypertension	4	4	3	4	3	4	4	3	2	3	4	4	1	1	2	2	1	1	1	3	2	2	2	2	0	5	1	0	3	42	7	13	-2	1	Any
Female	56	Buddhist	none	1	1	1	1	1	1	1	1	1	1	1	1	4	4	4	4	4	4	4	5	3	3	3	3	1	0	0	1	2	12	20	25	-1	1	mRNA
Female	56	Buddhist	Diabetes	1	3	2	3	3	3	2	2	1	3	2	3	2	4	3	1	1	4	5	3	2	1	3	2	1	0	0	0	2	28	11	20	2	0	0	0	0	0	0
Female	27	Buddhist	none	3	3	3	3	3	3	3	3	3	3	3	3	3	3	3	3	3	3	3	3	3	3	3	3	1	0	0	2	0	36	15	21	5	0	0	0	0	0	0
Female	70	Buddhist	hypertension	3	3	4	4	1	4	3	3	3	4	3	4	1	1	1	1	1	2	2	2	2	2	2	2	1	0	0	2	3	39	5	14	-1	1	Inactivated			1
Female	61	Buddhist	none	3	3	3	2	4	2	1	2	2	2	2	2	1	1	2	4	4	2	1	4	2	3	2	2	1	0	1	0	3	28	12	16	1	1	mRNA
Male	34	Buddhist	none	4	2	1	2	4	2	1	1	3	4	3	2	3	2	2	4	4	3	2	4	5	3	4	4	1	1	0	0	0	29	15	25	0	0	0	0	0	0	0
Female	74	Buddhist	other	4	4	3	4	3	4	3	2	2	3	3	3	3	3	3	2	3	2	2	2	2	2	2	2	0	5	1	2	3	38	14	14	3	0	0	0	0	0	0
Female	60	Buddhist	none	4	3	4	3	3	3	3	2	2	4	1	3	1	1	1	1	1	2	2	3	2	2	2	2	1	2	1	2	3	35	5	15	-1	1	Adeno		1
Male	76	Buddhist	none	3	2	3	1	1	1	3	3	3	3	3	3	3	3	3	3	3	5	5	3	5	5	5	5	1	0	0	0	3	29	15	33	1	1	mRNA
Female	51	Buddhist	hypertension	1	1	1	3	3	1	1	1	1	1	1	2	1	1	3	3	3	3	3	3	3	3	3	3	1	0	0	0	2	17	11	21	4	0	0	0	0	0	0
Female	37	Buddhist	none	3	4	3	3	3	3	3	3	3	3	3	3	3	3	3	3	3	1	1	1	1	1	1	1	1	0	0	0	0	37	15	7	1	1	mRNA
Female	42	Buddhist	Obesity	3	3	3	2	4	2	2	2	3	3	4	3	3	3	3	3	3	2	2	3	2	1	2	2	1	2	1	2	1	34	15	14	2	1	mRNA
Female	43	Buddhist	none	4	3	4	4	4	4	3	3	4	3	3	3	4	4	3	3	4	1	1	2	1	1	1	1	1	2	0	0	1	42	18	8	4	0	0	0	0	0	0
Female	61	Buddhist	hypertension	3	3	2	3	2	3	2	3	2	3	3	2	3	3	3	4	3	5	5	4	5	4	4	5	1	0	0	2	3	31	16	32	3	0	0	0	0	0	0
Female	39	Buddhist	none	3	3	4	2	4	3	4	1	1	1	4	4	1	1	3	3	1	2	2	3	2	2	2	2	0	0	0	0	0	34	9	15	-1	1	Adeno		1
Male	32	Buddhist	none	2	3	4	3	2	3	2	2	3	4	2	2	2	3	2	3	4	4	4	2	1	3	3	2	1	2	0	0	0	32	14	19	0	0	0	0	0	0	0
Female	56	Buddhist	none	3	3	3	3	3	3	3	3	3	3	3	3	1	1	1	1	2	2	2	2	2	2	2	2	1	2	0	1	2	36	6	14	-1	1	Inactivated			1
Male	45	Buddhist	Diabetes	4	3	4	4	4	3	4	3	4	3	4	4	4	3	3	3	4	1	2	2	1	2	1	2	1	2	0	0	1	44	17	11	3	0	0	0	0	0	0
Female	56	Buddhist	other	3	4	4	1	4	4	3	1	4	1	4	4	1	1	1	1	3	2	2	4	4	4	2	2	1	2	0	0	2	37	7	20	1	1	mRNA				1
Female	49	Buddhist	none	4	4	4	1	4	4	4	1	3	3	4	4	1	1	2	1	1	2	2	2	2	2	2	2	1	1	1	0	1	40	6	14	-1	1	mRNA
Female	43	Buddhist	other	4	3	1	2	3	3	3	3	3	4	3	3	1	1	1	1	1	3	3	4	3	3	1	1	1	2	0	0	1	35	5	18	-1	1	mRNA
Female	43	Buddhist	hyperlipidemia	4	4	2	1	2	2	1	2	1	4	4	4	1	1	1	1	1	2	2	3	3	4	4	3	1	0	0	0	1	31	5	21	3	0	0	0	0	0	0
Male	47	Buddhist	none	3	3	2	3	2	3	3	3	3	3	3	4	1	3	3	3	3	1	1	3	2	2	1	2	1	2	0	0	1	35	13	12	1	1	Inactivated	1
Male	54	Buddhist	none	4	4	4	4	4	4	4	4	4	4	4	4	1	1	1	2	2	1	1	1	1	1	1	1	1	0	0	0	2	48	7	7	5	0	0	0	0	0	0
Female	58	Buddhist	none	3	2	3	2	1	1	3	2	4	2	1	1	1	2	3	1	3	2	2	1	2	1	1	1	1	0	0	1	2	25	10	10	5	0	0	0	0	0	0
Male	46	Buddhist	hyperlipidemia	4	3	2	3	3	4	3	4	3	4	3	3	4	4	3	3	4	1	2	2	1	1	2	1	1	2	0	0	1	39	18	10	-1	0	0	0	0	0	0
Female	60	Buddhist	other	3	3	3	3	3	3	3	3	3	3	3	3	3	1	1	1	1	2	2	2	2	2	2	2	1	0	0	1	3	36	7	14	5	0	0	0	0	0	0
Female	53	Buddhist	Diabetes	3	3	2	3	3	3	3	3	3	3	3	3	3	2	2	3	3	1	1	1	1	1	1	1	1	1	0	1	2	35	13	7	3	0	0	0	0	0	0
Female	46	Buddhist	none	2	3	1	1	2	1	2	2	2	3	3	2	2	2	2	2	2	5	5	5	5	5	5	5	1	1	0	0	1	24	10	35	1	1	mRNA				1
Female	58	Buddhist	none	4	4	4	4	4	4	3	3	3	3	3	3	3	3	3	3	3	2	2	2	2	2	2	2	1	0	1	1	2	42	15	14	-2	0	0	0	0	0	0
Male	56	Buddhist	hypertension	3	3	2	2	2	2	3	3	3	1	1	2	3	3	3	3	3	2	1	5	3	2	2	4	0	0	0	0	2	27	15	19	-3	1	mRNA				1
Female	44	Buddhist	none	3	4	4	3	4	4	3	3	3	1	4	4	1	1	1	3	3	1	1	2	1	2	2	1	0	0	0	0	1	40	9	10	1	1	mRNA
Female	55	Buddhist	Diabetes	3	3	2	1	3	1	2	2	3	1	1	2	4	4	4	4	4	2	2	4	4	5	2	4	1	2	0	2	2	24	20	23	-1	1	mRNA
Female	54	Buddhist	other	4	4	4	4	4	4	4	3	3	1	4	4	1	1	2	3	3	2	2	2	2	2	2	2	1	2	0	0	2	43	10	14	1	1	Adeno		1
Female	65	Buddhist	none	1	1	2	2	2	2	1	1	1	1	2	2	1	1	1	1	1	3	3	3	3	3	3	4	0	0	0	2	3	18	5	22	-1	1	Inactivated			1
Female	51	Buddhist	Obesity	3	3	4	4	3	3	3	3	3	4	4	4	3	1	3	1	3	1	1	1	1	1	1	1	0	0	0	1	2	41	11	7	1	1	Inactivated	1
Female	55	Buddhist	bone and skeletal disorder	4	2	2	1	3	3	1	1	3	2	3	2	4	4	4	4	4	5	5	5	5	5	5	5	1	5	0	2	2	27	20	35	-3	0	0	0	0	0	0
Female	41	Buddhist	other	3	2	1	1	4	3	1	3	2	3	4	3	4	4	3	4	4	2	2	3	3	3	3	3	1	5	0	0	1	30	19	19	1	0	0	0	0	0	0
Female	57	Buddhist	Diabetes	1	2	1	1	3	2	1	1	2	1	3	2	3	2	1	2	3	3	5	4	5	3	4	5	0	0	0	2	2	20	11	29	1	0	0	0	0	0	0
Female	45	Buddhist	none	3	3	3	3	3	3	3	3	3	3	3	3	1	3	3	1	3	2	2	2	2	2	2	2	0	1	0	0	1	36	11	14	3	1	Adeno		1
Female	62	Buddhist	none	4	4	4	4	3	4	4	3	4	1	3	3	1	1	1	1	1	1	1	1	1	1	1	1	1	0	1	2	3	41	5	7	1	1	Adeno		1
Female	54	Buddhist	hypertension	3	2	2	2	3	2	1	2	3	1	2	3	1	1	1	1	3	4	4	3	3	3	4	4	1	0	0	2	2	26	7	25	3	0	0	0	0	0	0
Female	61	Buddhist	none	3	3	4	4	4	4	4	4	4	4	4	4	1	1	1	1	1	4	4	3	3	3	3	3	1	0	0	0	3	46	5	23	-1	1	Adeno		1
Female	45	Buddhist	Diabetes	2	3	1	2	3	3	3	3	3	3	3	3	1	1	1	1	1	3	3	3	3	3	3	3	1	1	0	0	1	32	5	21	4	0	0	0	0	0	0
Female	49	Buddhist	none	3	3	3	4	1	3	3	3	3	2	3	4	1	1	1	1	1	1	1	2	1	3	1	1	1	0	0	1	1	35	5	10	1	1	Adeno		1
Female	43	Buddhist	other	3	3	3	3	2	3	3	3	3	1	3	4	4	3	3	4	4	3	2	4	3	2	3	2	1	0	0	1	1	34	18	19	-2	0	0	0	0	0	0
Female	42	Buddhist	none	4	4	4	4	4	4	4	4	4	4	4	4	1	1	1	1	2	2	2	4	4	4	5	5	1	2	1	1	1	48	6	26	1	1	mRNA
Female	31	Buddhist	none	3	3	3	3	3	3	3	3	3	3	3	3	1	1	1	1	1	2	2	2	2	2	2	2	1	0	0	0	0	36	5	14	-1	1	Adeno		1
Female	56	Buddhist	none	3	3	2	3	2	3	3	3	3	3	3	4	1	3	3	3	3	1	1	3	2	2	1	2	0	1	1	0	2	35	13	12	1	1	Inactivated	1
Female	29	Buddhist	none	3	3	2	2	4	4	3	4	4	4	3	3	4	4	4	4	4	1	1	4	3	4	2	1	1	1	0	0	0	39	20	16	-1	1	mRNA
Female	59	Buddhist	Diabetes	3	3	1	3	3	3	3	3	3	3	3	3	3	3	3	3	3	2	2	2	2	2	2	2	1	0	1	2	2	34	15	14	0	0	0	0	0	0	0
Female	63	Buddhist	none	3	4	3	3	4	4	3	3	2	2	3	3	3	2	2	3	3	2	1	5	3	3	2	2	1	0	1	2	3	37	13	18	-3	1	mRNA				1
Female	44	Buddhist	none	3	3	3	3	3	3	3	3	3	2	2	2	3	3	3	1	1	3	3	4	3	3	3	3	1	0	1	0	1	33	11	22	-2	1	mRNA
Male	49	Buddhist	none	1	1	3	3	3	1	1	1	3	1	3	3	4	3	3	3	3	2	2	5	2	5	2	2	1	0	0	0	1	24	16	20	-1	1	mRNA
Female	38	Buddhist	other	2	2	2	1	2	2	2	3	2	2	2	2	1	1	1	1	2	1	1	2	2	2	2	2	1	0	0	0	0	24	6	12	2	1	mRNA				1
Female	49	Buddhist	none	1	3	4	2	2	2	1	2	1	1	1	3	3	1	1	1	1	2	2	2	2	2	2	2	1	0	0	2	1	23	7	14	-1	1	mRNA
Female	54	Buddhist	none	3	3	3	4	2	4	4	4	4	3	4	3	3	4	4	4	4	1	1	2	2	2	2	1	0	0	0	2	2	41	19	11	1	0	0	0	0	0	0
Female	32	Buddhist	none	3	2	3	3	3	2	2	3	2	3	3	2	3	4	3	3	3	3	2	3	3	3	3	2	1	1	0	0	0	31	16	19	-2	0	0	0	0	0	0
Female	56	Buddhist	none	3	3	3	3	3	3	3	3	3	3	3	3	3	3	3	3	3	3	3	3	3	3	3	3	1	0	0	1	2	36	15	21	0	0	0	0	0	0	0
Female	64	Buddhist	Diabetes	4	4	4	4	4	4	4	4	4	4	4	4	1	1	1	1	1	2	2	4	2	2	2	2	1	1	1	1	3	48	5	16	1	1	mRNA				1
Female	47	Buddhist	other	3	3	3	3	3	3	3	3	3	3	3	3	3	3	3	3	3	2	2	2	2	2	2	2	0	0	0	1	1	36	15	14	5	0	0	0	0	0	0
Female	55	Buddhist	none	4	4	4	4	4	4	4	4	4	2	4	2	1	1	1	1	1	3	3	3	3	3	3	3	0	1	1	0	2	44	5	21	5	0	0	0	0	0	0
Female	38	Buddhist	none	4	4	4	3	4	4	3	3	2	2	3	3	2	2	2	2	2	4	4	4	4	4	4	4	1	1	1	0	0	39	10	28	3	0	0	0	0	0	0
Female	35	Buddhist	none	2	3	3	1	2	3	3	3	3	1	1	3	2	1	1	1	1	2	2	3	2	3	2	2	1	2	0	0	0	28	6	16	-3	1	mRNA				1
Male	55	Buddhist	none	1	1	1	3	3	4	3	3	3	3	2	4	1	1	1	1	1	4	4	3	2	3	3	2	1	0	0	2	2	31	5	21	2	0	0	0	0	0	0
Male	73	Buddhist	hypertension	4	4	3	3	4	4	4	4	3	1	4	4	3	2	2	3	3	5	5	3	5	5	5	5	1	0	0	2	3	42	13	33	2	0	0	0	0	0	0
Female	39	Buddhist	none	3	3	4	3	4	3	2	2	3	2	4	2	1	1	2	3	2	1	1	4	3	4	3	3	1	2	1	0	0	35	9	19	-3	1	mRNA
Female	47	Buddhist	none	4	4	4	2	4	4	4	3	2	1	4	4	1	1	1	1	1	1	1	5	2	1	2	1	1	0	0	1	1	40	5	13	0	1	mRNA
Female	48	Buddhist	none	4	4	3	1	4	4	3	3	4	1	4	4	1	1	3	1	1	1	1	2	1	3	1	1	1	1	1	1	1	39	7	10	3	1	mRNA				1
Female	51	Buddhist	none	3	3	4	3	4	4	4	2	2	1	4	4	1	1	1	2	2	2	2	2	2	3	2	2	1	0	1	1	2	38	7	15	1	1	mRNA				1
Female	59	Buddhist	hypertension	4	4	4	3	4	4	3	3	3	4	4	4	3	3	3	3	3	1	1	2	1	1	1	1	1	1	1	1	2	44	15	8	1	1	mRNA
Female	39	Buddhist	other	3	3	3	3	3	3	3	3	3	3	3	3	1	1	1	1	3	2	2	2	2	2	2	2	0	0	0	1	0	36	7	14	1	1	mRNA
Female	54	Buddhist	bone and skeletal disorder	3	4	3	2	4	4	4	3	3	3	4	4	2	3	3	3	4	2	2	4	2	2	2	2	1	2	0	1	2	41	15	16	1	1	mRNA				1
Male	51	Buddhist	none	4	4	4	4	4	4	3	4	3	2	4	4	1	3	1	3	1	2	2	2	2	2	2	2	1	0	0	1	2	44	9	14	0	1	Adeno		1
Female	49	Buddhist	none	3	2	2	3	2	3	2	2	3	2	2	2	3	2	3	2	2	4	3	3	3	3	3	3	1	2	0	1	1	28	12	22	-1	1	Adeno		1
Female	43	Buddhist	bone and skeletal disorder	3	2	4	3	2	1	1	3	4	2	4	2	2	1	3	1	4	2	3	1	2	3	5	4	0	0	0	0	1	31	11	20	1	0	0	0	0	0	0
Female	62	Buddhist	hyperlipidemia	3	3	4	3	3	4	4	1	1	1	1	1	3	1	2	2	2	4	2	5	2	2	2	2	0	1	1	1	3	29	10	19	2	1	Adeno		1
Female	58	Buddhist	none	4	4	4	4	3	2	4	3	4	3	4	4	1	2	3	3	3	2	2	3	3	3	2	2	1	3	1	0	2	43	12	17	2	1	mRNA
Female	53	Buddhist	Diabetes	3	2	3	2	3	3	1	3	1	2	3	3	1	1	1	1	3	5	5	5	4	5	5	5	1	0	0	1	2	29	7	34	3	0	0	0	0	0	0
Female	59	Buddhist	hypertension	4	4	4	3	4	3	4	1	1	1	4	4	1	1	1	1	1	3	3	3	3	3	3	3	0	2	1	1	2	37	5	21	-1	1	mRNA
Female	36	Buddhist	none	3	3	3	2	3	2	2	2	3	3	3	3	3	3	4	4	4	2	2	3	3	3	3	2	1	2	0	0	0	32	18	18	0	0	0	0	0	0	0
Female	50	Buddhist	none	3	3	3	1	3	3	2	2	3	3	3	3	1	1	1	1	1	1	1	1	1	1	1	1	1	2	0	0	2	32	5	7	-2	1	mRNA				1
Female	45	Buddhist	none	4	4	3	2	4	2	2	2	2	4	4	4	3	2	2	2	2	5	5	5	5	5	5	5	1	0	1	1	1	37	11	35	-1	1	Adeno		1
Female	55	Buddhist	none	4	4	4	4	4	4	4	4	4	4	4	4	1	1	1	1	1	3	3	3	3	3	3	3	0	1	1	0	2	48	5	21	5	0	0	0	0	0	0
Female	48	Buddhist	none	3	4	3	3	4	3	3	3	3	4	4	4	3	3	3	1	2	2	1	2	2	2	1	2	1	0	0	1	1	41	12	12	0	0	0	0	0	0	0
Female	55	Buddhist	hypertension	4	4	4	3	3	3	4	3	3	3	4	4	3	3	3	3	3	2	2	2	2	2	2	2	1	0	0	1	2	42	15	14	-2	1	mRNA
Female	40	Buddhist	none	3	3	2	3	2	3	3	3	3	3	3	4	1	3	3	3	3	1	1	3	2	2	1	2	1	2	0	0	1	35	13	12	1	1	Inactivated	1
Male	59	Buddhist	Diabetes	3	2	2	2	2	2	2	2	2	2	3	3	1	1	2	1	2	3	3	4	3	3	3	3	1	2	0	2	2	27	7	22	1	1	Cocktail
Female	52	Buddhist	none	3	2	1	1	4	4	1	1	2	1	4	4	3	1	2	1	1	1	1	1	1	1	1	1	1	0	0	0	2	28	8	7	2	0	0	0	0	0	0
Female	60	Buddhist	none	3	3	3	1	4	3	3	3	3	3	4	4	3	3	3	4	4	1	1	3	2	3	1	2	1	1	1	1	3	37	17	13	0	1	mRNA				1
Female	62	Buddhist	hypertension	3	3	3	3	3	3	3	3	3	3	3	3	3	3	3	3	3	3	3	3	3	3	3	3	1	0	0	0	3	36	15	21	0	0	0	0	0	0	0
Female	78	Buddhist	bone and skeletal disorder	3	4	3	3	3	4	3	3	3	2	3	3	1	1	1	1	1	1	1	2	1	1	1	1	0	1	1	1	3	37	5	8	1	1	Adeno		1
Female	35	Buddhist	none	2	1	1	2	2	1	1	1	2	2	1	1	3	3	2	2	2	4	3	3	3	3	3	3	1	2	0	1	0	17	12	22	0	0	0	0	0	0	0
Female	45	Buddhist	hyperlipidemia	4	1	3	3	2	1	3	3	1	2	3	2	1	4	4	3	2	5	4	2	2	1	3	5	1	1	0	0	1	28	14	22	2	0	0	0	0	0	0
Female	64	Buddhist	none	2	3	1	1	1	1	1	1	3	1	1	1	1	1	3	3	3	3	3	3	3	3	3	3	1	2	0	1	3	17	11	21	-1	1	Adeno		1
Female	43	Buddhist	none	4	3	4	3	4	4	4	3	3	3	1	3	3	3	2	1	3	1	1	1	2	2	2	2	1	0	1	1	1	39	12	11	3	0	0	0	0	0	0
Female	72	Buddhist	none	3	2	2	3	3	2	3	2	2	3	3	2	1	1	1	1	1	3	3	3	3	3	3	3	0	5	1	0	3	30	5	21	5	0	0	0	0	0	0
Male	37	Buddhist	none	3	3	3	3	3	3	3	3	4	3	4	4	1	1	1	1	1	3	3	3	3	3	3	3	1	0	1	0	0	39	5	21	1	1	Cocktail
Female	52	Buddhist	hypertension	4	4	4	3	4	4	4	1	1	1	4	4	4	4	3	4	4	1	1	1	1	1	1	1	1	0	0	1	2	38	19	7	1	1	Adeno		1
Female	36	Buddhist	none	4	4	1	4	4	3	4	1	1	1	4	4	1	1	1	1	3	1	1	1	1	1	1	1	0	2	1	0	0	35	7	7	-1	1	Inactivated			1
Female	41	Buddhist	none	4	4	4	4	4	3	3	4	4	4	4	4	1	1	1	1	1	4	5	5	5	5	5	5	0	2	0	0	1	46	5	34	-2	1	mRNA
Male	34	Buddhist	none	4	2	2	1	1	4	3	2	2	4	2	3	3	3	4	2	3	5	2	1	1	4	4	5	0	1	0	0	0	30	15	22	0	0	0	0	0	0	0
Female	39	Buddhist	none	4	4	4	1	4	2	4	1	4	1	4	4	4	3	4	4	4	3	3	5	3	5	3	3	1	0	0	1	0	37	19	25	0	0	0	0	0	0	0
Female	52	Buddhist	hypertension	2	4	3	2	4	3	2	3	2	1	3	2	3	1	1	2	3	2	2	5	4	4	4	4	1	0	0	1	2	31	10	25	2	1	mRNA				1
Female	45	Buddhist	hypertension	2	3	4	1	3	3	3	1	3	1	4	3	3	3	1	3	3	1	1	2	1	1	2	2	1	0	0	1	1	31	13	10	1	1	Adeno		1
Female	55	Buddhist	none	3	3	3	3	2	2	3	3	3	1	3	3	3	4	4	4	4	4	4	5	4	5	4	4	1	0	1	0	2	32	19	30	1	1	mRNA
Female	52	Buddhist	hypertension	4	4	4	4	3	4	3	3	4	1	4	4	3	3	3	4	3	1	1	2	3	2	2	2	0	0	0	0	2	42	16	13	1	1	mRNA				1
Female	48	Buddhist	none	2	3	4	3	3	3	3	3	4	3	3	3	4	3	2	4	3	2	2	4	2	3	3	3	1	2	0	0	1	37	16	19	4	0	0	0	0	0	0
Male	56	Buddhist	none	3	2	2	1	4	4	3	1	2	2	4	4	1	1	1	1	1	1	1	2	2	2	1	1	1	0	0	1	2	32	5	10	-3	1	Inactivated			1
Female	56	Buddhist	none	2	2	3	3	2	2	2	2	2	3	3	2	2	2	2	2	3	4	4	4	4	4	4	4	1	1	0	1	2	28	11	28	-1	0	0	0	0	0	0
Female	60	Buddhist	other	3	3	4	2	4	3	3	1	2	4	4	4	1	1	1	1	1	3	3	5	3	3	3	3	0	1	1	0	3	37	5	23	-1	1	Adeno		1
Female	38	Buddhist	other	3	3	3	2	3	3	3	3	3	3	3	3	1	3	3	1	3	5	5	4	5	5	5	5	1	2	0	0	0	35	11	34	-1	1	Inactivated			1
Female	51	Buddhist	hypertension	4	4	3	4	3	4	2	2	2	2	4	4	1	1	1	1	3	2	2	2	1	2	2	2	1	0	0	0	2	38	7	13	1	1	Adeno		1
Female	46	Buddhist	none	4	4	4	3	4	3	3	2	2	2	4	4	2	2	3	3	3	1	1	5	1	5	3	1	1	0	0	2	1	39	13	17	1	1	mRNA				1
Female	58	Buddhist	none	4	4	4	4	4	3	4	3	3	1	4	4	3	2	1	2	2	2	2	5	3	3	2	2	1	0	1	2	2	42	10	19	3	1	mRNA				1
Female	51	Buddhist	none	3	4	3	3	3	3	3	2	3	3	3	4	1	1	1	1	1	2	1	2	2	2	1	2	1	0	0	1	2	37	5	12	-2	1	Adeno		1
Female	53	Buddhist	none	2	3	2	3	2	2	3	2	3	3	2	2	4	2	3	3	4	3	4	4	4	3	4	4	1	0	0	1	2	29	16	26	0	1	Any
Female	33	Buddhist	none	2	4	3	2	4	3	4	3	3	3	3	4	3	1	2	1	2	3	3	3	3	3	3	3	1	4	1	0	0	38	9	21	-1	1	Inactivated	1
Female	51	Buddhist	none	2	3	3	2	3	4	1	3	4	4	3	4	4	4	4	4	4	4	2	2	4	3	4	3	1	0	1	2	2	36	20	22	4	0	0	0	0	0	0
Female	67	Buddhist	hypertension	3	2	2	2	2	2	2	3	3	2	2	2	3	3	2	3	2	2	2	2	1	1	2	2	1	5	0	2	3	27	13	12	3	1	Adeno		1
Female	36	Buddhist	none	3	3	2	3	2	2	3	2	2	3	2	3	3	2	2	3	4	2	1	3	3	3	3	4	1	2	0	0	0	30	14	19	-4	0	0	0	0	0	0
Female	57	Buddhist	none	4	4	3	3	4	2	3	2	2	2	2	3	3	2	2	2	3	1	1	3	3	1	1	1	1	5	1	1	2	34	12	11	1	1	mRNA
Female	67	Buddhist	hyperlipidemia	3	3	3	3	3	3	3	3	3	3	3	3	3	3	3	3	3	2	2	3	2	2	2	2	1	5	0	2	3	36	15	15	5	0	0	0	0	0	0
Male	68	Buddhist	bone and skeletal disorder	2	3	2	2	2	2	2	3	2	2	2	3	3	2	2	2	2	2	2	3	3	3	2	2	0	5	0	1	3	27	11	17	-1	1	mRNA				1
Female	65	Buddhist	none	3	3	3	3	3	3	3	3	3	3	2	3	3	3	3	3	3	5	5	5	5	5	5	5	1	0	0	2	3	35	15	35	1	1	mRNA
Female	61	Buddhist	hypertension	4	4	4	4	4	3	4	2	2	2	1	1	3	4	3	4	3	1	1	3	2	2	2	2	1	5	1	2	3	35	17	13	3	1	mRNA				1
Female	57	Buddhist	hypertension	3	3	3	1	1	1	1	1	1	1	1	1	1	1	3	1	1	2	2	2	2	2	2	2	1	0	1	1	2	18	7	14	5	0	0	0	0	0	0
Female	53	Buddhist	none	1	1	1	1	1	1	1	1	1	1	1	1	1	1	1	1	1	3	3	3	3	3	3	3	1	0	0	1	2	12	5	21	3	0	0	0	0	0	0
Female	72	Buddhist	none	1	2	2	3	3	2	3	2	2	2	3	2	1	2	3	2	3	3	3	3	4	3	3	3	0	5	1	0	3	27	11	22	5	0	0	0	0	0	0
Female	56	Buddhist	none	3	4	3	2	4	2	3	2	2	1	3	3	2	1	2	2	2	1	1	5	4	5	1	2	1	1	1	0	2	32	9	19	3	0	0	0	0	0	0
Female	35	Buddhist	none	3	3	2	3	2	2	3	3	3	3	3	3	3	3	3	4	4	2	2	3	3	3	3	2	0	1	0	0	0	33	17	18	2	1	mRNA
Female	59	Buddhist	none	4	4	4	1	4	3	3	1	1	1	4	1	1	1	1	3	1	2	2	3	2	3	2	2	1	3	1	1	2	31	7	16	1	1	Inactivated	1
Female	53	Buddhist	none	4	4	4	4	4	4	4	3	1	1	4	4	1	1	1	1	1	1	1	2	2	2	1	1	1	0	0	1	2	41	5	10	1	1	Cocktail
Female	70	Buddhist	hypertension	3	2	3	3	2	3	2	3	3	1	3	2	1	1	3	1	1	4	4	3	3	3	3	3	1	1	1	1	3	30	7	23	1	1	mRNA				1
Female	44	Buddhist	none	4	3	3	1	3	3	3	3	2	1	4	4	3	3	3	3	3	2	2	2	2	2	2	2	1	0	0	0	1	34	15	14	1	1	Inactivated	1
Female	63	Buddhist	hypertension	2	3	3	3	3	2	2	3	2	1	3	2	1	2	3	1	2	3	3	3	3	3	4	3	1	4	1	1	3	29	9	22	-3	1	mRNA				1
Female	38	Buddhist	Obesity	4	4	4	4	4	4	4	4	3	4	4	4	1	1	1	1	1	1	1	1	1	1	1	1	1	0	0	0	0	47	5	7	3	0	0	0	0	0	0
Female	24	Buddhist	none	3	3	3	3	3	3	3	2	2	3	3	3	4	3	4	4	3	3	3	4	4	3	3	3	1	0	1	0	0	34	18	23	-4	1	mRNA
Female	53	Buddhist	none	3	3	3	3	3	3	3	3	3	3	3	3	3	3	3	3	3	2	2	2	2	2	2	2	1	0	0	0	2	36	15	14	0	0	0	0	0	0	0
Female	52	Buddhist	none	1	3	3	3	3	3	2	1	3	1	1	3	1	1	1	1	1	2	2	2	3	3	1	2	1	0	0	2	2	27	5	15	-2	1	mRNA
Female	73	Buddhist	hypertension	3	3	3	4	4	4	4	4	4	3	1	1	3	3	3	3	3	2	2	2	2	2	2	2	1	5	0	0	3	38	15	14	1	1	Adeno		1
Female	48	Buddhist	none	4	3	3	1	4	3	1	1	3	3	4	4	3	3	3	4	3	1	1	2	2	3	1	3	0	1	0	0	1	34	16	13	0	0	0	0	0	0	0
Female	53	Buddhist	none	3	2	2	2	2	3	3	3	3	3	3	3	3	3	3	3	3	3	4	4	4	3	4	4	1	0	0	0	2	32	15	26	-2	1	mRNA
Female	50	Buddhist	none	3	2	3	1	3	2	1	3	3	2	1	1	1	1	3	3	3	3	3	4	3	3	3	3	1	2	0	0	2	25	11	22	0	0	0	0	0	0	0
Female	55	Buddhist	none	1	3	3	1	1	3	3	3	1	1	3	2	1	1	1	1	1	2	2	3	2	3	2	2	1	3	1	1	2	25	5	16	-3	1	mRNA
Female	45	Buddhist	hyperlipidemia	2	3	3	4	2	2	3	3	2	2	4	3	2	3	3	2	4	3	3	4	5	2	1	3	1	2	0	0	1	33	14	21	0	0	0	0	0	0	0
Male	66	Buddhist	hypertension	3	4	4	4	4	4	4	3	3	3	4	4	3	3	3	4	4	2	2	3	3	3	2	2	1	0	0	1	3	44	17	17	3	1	mRNA
Female	84	Buddhist	none	4	4	3	3	3	2	1	1	2	1	4	4	1	1	3	4	4	2	2	3	2	2	2	2	1	0	1	0	3	32	13	15	0	0	0	0	0	0	0
Female	63	Buddhist	none	2	2	2	2	2	4	2	2	4	2	2	2	3	3	4	3	4	2	2	2	2	2	2	2	0	0	0	2	3	28	17	14	3	1	Adeno		1
Female	57	Buddhist	none	3	3	3	3	3	3	3	3	3	3	3	3	3	3	3	3	3	3	3	3	3	3	3	3	1	0	0	2	2	36	15	21	5	0	0	0	0	0	0
Female	53	Buddhist	hypertension	3	4	2	3	3	1	3	2	4	3	2	2	2	1	3	4	2	4	3	5	3	3	4	3	0	1	0	0	2	32	12	25	-3	1	Inactivated	1
Female	57	Buddhist	hypertension	3	3	3	4	4	4	4	2	2	3	3	4	1	1	1	1	1	2	2	3	3	3	3	3	1	2	0	2	2	39	5	19	0	1	mRNA				1
Female	33	Buddhist	none	3	3	4	3	4	4	4	1	1	1	4	3	1	1	1	2	3	2	1	3	2	2	4	4	1	0	1	2	0	35	8	18	1	0	0	0	0	0	0
Female	55	Buddhist	other	3	3	3	1	4	3	3	4	3	1	4	4	1	1	1	1	2	1	1	2	1	1	1	2	1	0	0	1	2	36	6	9	-3	1	mRNA
Female	35	Buddhist	none	3	2	3	3	2	1	1	2	2	2	1	2	1	1	1	1	2	2	2	2	2	2	2	2	1	2	0	0	0	24	6	14	-3	1	Adeno		1
Female	49	Buddhist	none	3	3	4	2	3	2	3	2	2	3	3	2	3	1	1	1	1	3	3	4	4	3	3	4	1	2	0	2	1	32	7	24	5	0	0	0	0	0	0
Female	47	Buddhist	none	3	3	4	4	4	4	3	3	3	2	3	4	1	2	2	2	2	2	2	3	2	2	2	1	1	0	1	1	1	40	9	14	2	1	mRNA				1
Female	37	Buddhist	none	4	4	4	4	4	4	3	3	4	4	4	4	1	1	1	1	1	2	2	2	2	2	2	2	1	0	0	1	0	46	5	14	3	1	Adeno		1
Female	49	Buddhist	none	3	4	4	3	4	4	4	2	2	1	4	4	1	3	3	1	1	3	3	3	3	4	4	4	1	0	1	0	1	39	9	24	3	1	mRNA
Female	53	Buddhist	none	1	1	1	1	1	1	1	1	1	1	1	1	1	1	1	1	1	5	5	5	5	5	5	5	1	0	0	1	2	12	5	35	5	0	0	0	0	0	0
Female	42	Buddhist	other	3	3	3	1	3	1	1	4	3	3	1	1	4	4	4	4	4	3	3	5	3	5	3	4	0	2	0	0	1	27	20	26	2	1	mRNA				1
Female	48	Buddhist	none	3	3	3	1	2	3	3	2	3	3	3	4	1	1	3	3	3	1	2	4	2	2	1	1	1	0	0	0	1	33	11	13	-2	1	mRNA				1
Female	45	Buddhist	Diabetes	3	2	3	3	4	4	2	3	3	4	3	2	3	2	4	4	2	1	1	2	3	1	1	2	1	2	0	0	1	36	15	11	0	0	0	0	0	0	0
Female	56	Buddhist	bone and skeletal disorder	3	3	2	2	2	3	2	3	2	3	2	2	1	1	2	2	2	3	4	5	3	3	3	3	1	1	0	0	2	29	8	24	1	0	0	0	0	0	0
Female	53	Buddhist	none	4	4	3	3	4	3	3	3	1	1	4	4	3	3	3	3	3	2	2	4	4	3	2	2	0	0	1	1	2	37	15	19	1	1	mRNA
Female	72	Buddhist	none	1	3	2	2	3	3	2	2	3	2	3	3	1	3	3	3	2	3	3	3	3	3	3	3	0	5	1	0	3	29	12	21	5	0	0	0	0	0	0
Female	61	Buddhist	Diabetes	3	3	2	3	1	3	2	1	3	3	2	3	1	1	1	1	1	5	5	5	4	3	4	3	1	1	0	2	3	29	5	29	1	1	mRNA
Female	48	Buddhist	none	4	4	4	2	4	4	1	1	1	1	4	4	3	2	1	3	3	2	2	4	1	2	2	2	1	0	0	2	1	34	12	15	-1	1	mRNA
Female	35	Buddhist	none	3	3	2	3	2	3	3	3	3	4	3	3	3	1	2	2	2	3	3	3	3	3	3	3	1	0	0	0	0	35	10	21	-3	1	mRNA
Male	60	Buddhist	bone and skeletal disorder	4	4	4	4	4	4	4	4	4	4	4	4	1	3	1	1	1	1	1	1	1	1	1	1	1	0	0	0	3	48	7	7	5	0	0	0	0	0	0
Female	56	Buddhist	Diabetes	4	4	4	3	4	3	4	2	4	2	4	4	4	2	4	4	4	2	2	5	5	5	4	1	1	0	1	2	2	42	18	24	1	1	mRNA				1
Female	26	Buddhist	none	4	3	4	4	4	2	3	3	2	3	2	2	3	3	2	2	2	2	1	2	2	2	3	2	1	5	0	0	0	36	12	14	2	1	mRNA
Male	60	Buddhist	none	3	3	2	3	2	3	2	3	2	2	2	2	4	3	3	3	3	4	3	4	3	4	4	3	1	0	0	2	3	29	16	25	-3	1	mRNA
Female	48	Buddhist	bone and skeletal disorder	4	3	4	4	3	4	3	3	2	3	3	3	3	3	3	3	3	2	2	2	2	2	2	2	1	0	0	0	1	39	15	14	5	0	0	0	0	0	0
Male	64	Buddhist	Diabetes	4	4	4	1	4	1	4	3	3	1	4	4	1	1	2	1	1	2	2	5	4	5	3	2	1	0	1	1	3	37	6	23	2	1	mRNA
Female	49	Buddhist	hypertension	4	4	4	3	4	4	4	2	2	2	4	4	1	1	2	2	2	1	1	2	2	2	2	1	1	1	1	1	1	41	8	11	1	1	Adeno		1
Female	60	Buddhist	hypertension	4	4	3	2	4	2	2	2	4	3	2	2	4	4	4	4	4	3	4	5	3	4	3	4	1	0	0	1	3	34	20	26	-1	1	mRNA
Female	51	Buddhist	other	4	4	4	4	4	4	4	4	4	4	4	4	1	1	1	1	1	3	3	3	3	3	3	3	1	0	1	0	2	48	5	21	5	0	0	0	0	0	0
Female	63	Buddhist	Diabetes	2	2	2	2	2	2	2	2	2	2	2	2	1	1	1	1	1	5	5	5	5	5	5	5	1	0	0	2	3	24	5	35	5	0	0	0	0	0	0
Female	36	Buddhist	none	4	4	4	3	4	3	3	1	1	1	4	4	1	1	2	2	2	3	3	4	4	3	3	3	0	0	0	0	0	36	8	23	-1	1	mRNA
Female	63	Buddhist	none	3	3	3	3	4	4	4	4	4	4	4	4	3	3	3	3	3	2	2	2	2	2	2	2	1	5	0	2	3	44	15	14	5	0	0	0	0	0	0
Female	55	Buddhist	Diabetes	2	1	2	2	2	2	2	2	2	2	2	1	1	1	1	1	1	5	4	4	4	4	4	4	1	1	0	0	2	22	5	29	5	0	0	0	0	0	0
Female	44	Buddhist	none	4	3	3	2	4	2	3	2	2	1	4	4	1	1	1	1	1	2	2	2	2	2	2	2	0	5	0	2	1	34	5	14	1	1	Adeno		1
Female	72	Buddhist	none	2	3	3	2	2	3	3	3	2	2	2	2	1	1	1	1	1	3	3	3	3	3	4	3	0	5	1	0	3	29	5	22	5	0	0	0	0	0	0
Female	65	Buddhist	none	4	4	4	4	4	4	2	1	4	4	4	4	1	1	1	1	1	1	1	1	1	1	1	1	0	0	0	2	3	43	5	7	1	1	mRNA				1
Female	46	Buddhist	Diabetes	4	4	3	4	4	4	3	4	3	4	4	4	4	3	3	3	3	2	2	3	3	2	3	2	1	0	0	0	1	45	16	17	3	0	0	0	0	0	0
Female	50	Buddhist	none	3	3	3	3	3	3	2	3	2	3	2	3	3	2	3	2	3	4	4	3	4	4	3	4	1	2	0	1	2	33	13	26	3	0	0	0	0	0	0
Female	57	Buddhist	Diabetes	3	3	2	3	3	2	2	3	3	3	2	3	3	3	4	4	4	2	1	3	3	2	1	1	1	0	0	1	2	32	18	13	0	0	0	0	0	0	0
Female	47	Buddhist	none	3	3	3	3	3	2	2	2	3	3	3	3	3	2	2	2	2	1	1	3	2	3	3	1	1	0	1	1	1	33	11	14	1	0	0	0	0	0	0
Female	43	Buddhist	other	2	1	3	1	2	2	1	2	2	2	2	1	1	3	2	2	2	5	4	4	3	4	5	4	1	1	0	1	1	21	10	29	2	0	0	0	0	0	0
Female	45	Buddhist	none	1	3	2	1	3	2	1	1	3	1	1	1	1	1	1	1	1	3	3	3	3	3	4	3	1	0	1	0	1	20	5	22	0	0	0	0	0	0	0
Female	60	Buddhist	bone and skeletal disorder	4	4	4	4	4	4	4	4	4	4	4	4	1	1	1	1	1	3	3	3	3	3	3	3	0	2	0	2	3	48	5	21	0	0	0	0	0	0	0
Female	34	Buddhist	none	4	3	2	2	3	3	3	3	3	2	3	3	3	3	3	4	4	2	2	3	2	2	2	1	0	1	0	0	0	34	17	14	-3	1	Inactivated			1
Female	45	Buddhist	none	3	3	4	3	3	3	3	3	3	3	3	3	2	3	2	3	3	2	2	3	2	2	2	3	0	2	0	0	1	37	13	16	1	1	mRNA				1
Female	48	Buddhist	Diabetes	3	4	2	3	4	2	3	4	4	4	4	4	1	1	1	1	1	5	5	5	5	5	5	5	1	0	0	2	1	41	5	35	1	1	mRNA
Female	59	Buddhist	Diabetes	3	2	3	2	3	3	3	3	3	3	3	3	3	3	3	4	4	3	3	5	4	5	3	3	0	1	1	1	2	34	17	26	1	0	0	0	0	0	0
Female	41	Buddhist	none	3	3	3	2	2	3	3	1	2	2	3	2	2	3	3	3	3	3	3	3	3	3	4	3	1	0	0	0	1	29	14	22	2	0	0	0	0	0	0
Female	50	Buddhist	Diabetes	2	2	2	1	3	1	2	2	1	1	3	3	4	4	4	4	4	3	2	3	3	3	3	3	0	2	0	2	2	23	20	20	-1	0	0	0	0	0	0
Female	38	Buddhist	none	4	4	3	1	4	1	3	1	4	1	4	4	3	1	3	3	3	2	2	3	2	2	3	2	1	1	1	0	0	34	13	16	0	1	mRNA
Female	60	Buddhist	none	2	4	3	2	2	3	3	4	2	2	3	3	2	3	3	2	4	3	5	2	2	3	1	1	1	1	0	0	3	33	14	17	-1	0	0	0	0	0	0
Female	50	Buddhist	none	3	4	1	3	4	4	1	1	4	4	3	3	3	2	3	4	4	3	1	4	2	3	2	2	1	0	0	2	2	35	16	17	4	0	0	0	0	0	0
Female	55	Buddhist	none	2	3	3	3	3	3	4	3	3	3	4	4	3	2	2	2	2	1	1	2	1	1	1	1	1	0	0	2	2	38	11	8	-1	1	Cocktail
Female	48	Buddhist	other	2	3	3	3	3	3	3	3	3	2	3	3	1	3	1	3	3	1	1	2	1	2	1	1	1	1	1	0	1	34	11	9	4	0	0	0	0	0	0
Male	45	Buddhist	Diabetes	2	3	3	3	3	3	3	2	3	2	1	1	2	4	1	1	2	5	3	5	1	2	3	5	1	0	0	0	1	29	10	24	0	0	0	0	0	0	0
Male	47	Buddhist	hypertension	3	4	4	3	4	4	3	1	3	3	4	3	1	1	1	1	1	3	3	3	3	3	3	3	0	0	0	0	1	39	5	21	0	1	Adeno		1
Female	57	Buddhist	none	1	1	1	1	3	3	1	3	1	3	3	3	1	1	1	1	1	3	3	3	3	3	3	3	1	0	0	2	2	24	5	21	1	0	0	0	0	0	0
Female	67	Buddhist	Diabetes	2	2	3	3	3	3	3	3	3	3	3	2	3	4	3	3	3	3	3	4	4	4	5	5	0	1	0	2	3	33	16	28	3	0	0	0	0	0	0
Female	63	Buddhist	Diabetes	3	3	3	1	1	2	1	3	2	1	1	1	4	1	3	1	3	4	5	3	4	4	3	3	1	0	0	1	3	22	12	26	2	0	0	0	0	0	0
Female	66	Buddhist	none	4	2	2	4	4	4	4	3	4	4	4	4	4	2	2	3	3	1	1	2	3	1	1	4	1	1	0	1	3	43	14	13	3	1	Adeno		1
Female	47	Buddhist	none	4	4	4	4	4	3	3	3	4	3	4	4	1	1	3	3	3	3	3	3	4	3	3	3	1	0	0	1	1	44	11	22	1	1	mRNA
Male	52	Buddhist	none	3	3	3	3	2	3	3	4	3	2	2	3	4	4	4	3	2	2	2	5	4	4	4	4	1	1	1	2	2	34	17	25	-3	1	mRNA				1
Male	57	Buddhist	Diabetes	2	1	4	1	3	2	2	4	2	1	2	2	1	3	2	2	4	5	4	5	1	2	3	3	1	2	0	0	2	26	12	23	1	0	0	0	0	0	0
Female	74	Buddhist	hypertension	3	4	3	2	4	4	4	2	3	2	3	4	3	2	1	2	2	3	2	3	2	2	2	2	1	0	0	2	3	38	10	16	0	1	Adeno		1
Female	78	Buddhist	hyperlipidemia	3	3	3	3	3	3	3	3	3	3	3	3	1	1	1	1	1	2	2	2	2	2	2	2	0	1	1	1	3	36	5	14	3	1	Adeno		1
Female	68	Buddhist	hypertension	1	1	1	1	1	1	1	1	1	1	1	1	1	1	1	1	1	3	3	3	3	3	3	3	1	1	0	2	3	12	5	21	0	0	0	0	0	0	0
Female	51	Buddhist	Diabetes	4	3	4	3	2	4	2	2	2	4	3	4	4	4	2	1	2	1	2	2	3	1	3	3	1	0	0	0	2	37	13	15	0	1	mRNA
Female	59	Buddhist	none	4	4	4	3	4	4	4	3	2	1	4	4	1	1	1	1	1	1	1	3	1	1	1	1	1	1	1	2	2	41	5	9	3	1	mRNA
Female	54	Buddhist	Diabetes	3	3	3	3	3	3	3	3	2	2	3	3	3	1	2	2	3	2	2	3	3	3	3	2	1	0	1	2	2	34	11	18	-1	1	mRNA
Female	42	Buddhist	other	3	3	3	3	3	3	3	3	3	3	3	3	4	4	4	4	4	3	3	3	3	3	3	3	1	0	0	0	1	36	20	21	5	0	0	0	0	0	0
Male	68	Buddhist	Diabetes	2	3	2	1	3	2	2	3	3	3	3	3	3	1	2	1	1	3	3	3	3	3	3	3	1	0	0	0	3	30	8	21	3	1	mRNA
Female	67	Buddhist	hypertension	4	4	4	3	4	4	4	4	4	4	4	4	2	2	2	2	2	3	3	3	3	3	3	3	1	0	0	2	3	47	10	21	1	1	mRNA				1
Female	64	Buddhist	none	3	2	1	1	1	1	1	1	3	3	1	4	3	3	3	3	3	3	3	3	3	3	3	3	1	2	0	1	3	22	15	21	3	0	0	0	0	0	0
Female	35	Buddhist	none	3	3	3	4	2	1	3	1	1	1	3	2	1	2	2	2	2	3	3	4	3	3	3	3	0	1	1	0	0	27	9	22	-1	1	mRNA
Female	58	Buddhist	Diabetes	1	1	1	1	1	1	1	1	1	1	1	1	1	1	4	1	1	3	3	4	4	4	4	4	1	0	1	2	2	12	8	26	0	0	0	0	0	0	0
Female	40	Buddhist	none	3	3	3	2	3	2	2	2	3	2	3	3	1	1	1	1	3	2	2	2	2	3	2	2	1	0	1	0	1	31	7	15	1	0	0	0	0	0	0
Male	27	Buddhist	none	3	4	4	3	4	3	3	2	3	1	3	3	3	1	1	1	1	3	3	3	3	3	3	3	0	3	1	0	0	36	7	21	1	1	mRNA				1
Female	38	Buddhist	none	4	4	4	3	4	4	4	1	2	1	4	4	1	1	2	2	2	1	1	3	2	3	1	1	1	0	1	0	0	39	8	12	-1	1	Adeno		1
Female	55	Buddhist	hypertension	4	3	3	1	4	3	2	3	3	3	3	3	4	4	4	4	4	1	1	5	2	1	2	3	1	5	0	1	2	35	20	15	0	1	mRNA
Male	56	Buddhist	none	3	3	4	3	3	3	2	2	2	2	2	2	4	3	3	4	4	3	2	5	4	4	2	2	1	0	1	1	2	31	18	22	0	1	mRNA
Female	49	Buddhist	none	4	3	4	3	4	3	2	2	3	1	3	4	1	1	2	3	3	5	5	3	3	3	5	5	0	0	0	2	1	36	10	29	-1	1	mRNA
Female	50	Buddhist	none	3	3	1	1	1	4	1	1	3	3	3	4	3	2	4	4	4	2	2	4	3	3	3	2	1	0	0	1	2	28	17	19	-3	1	mRNA
Female	63	Buddhist	Diabetes	3	4	3	2	4	3	4	2	3	2	3	3	3	2	3	3	2	1	1	5	1	1	1	1	1	0	1	2	3	36	13	11	3	1	Adeno		1
Female	47	Buddhist	none	3	2	3	3	3	3	3	3	3	3	3	3	2	2	3	3	2	1	1	1	1	1	1	1	1	2	1	2	1	35	12	7	5	0	0	0	0	0	0
Female	57	Buddhist	hypertension	3	3	3	3	3	3	3	1	1	1	3	3	1	1	1	1	1	4	4	3	3	4	3	4	0	0	0	2	2	30	5	25	2	0	0	0	0	0	0
Female	47	Buddhist	none	1	3	3	3	2	2	3	2	3	1	3	3	3	3	2	1	1	2	2	3	3	2	2	2	1	0	0	2	1	29	10	16	5	0	0	0	0	0	0
Female	29	Buddhist	none	2	2	2	2	2	2	2	2	2	2	2	2	3	3	3	3	3	1	1	1	1	1	1	1	1	0	0	1	0	24	15	7	5	0	0	0	0	0	0
Female	44	Buddhist	none	3	2	4	3	3	4	3	3	3	2	3	3	3	2	3	1	3	4	4	3	4	3	4	3	1	0	0	0	1	36	12	25	1	1	Adeno		1
Female	58	Buddhist	other	1	1	1	1	1	3	1	1	3	3	1	1	3	1	1	3	3	3	2	2	2	2	2	2	1	0	0	0	2	18	11	15	0	0	0	0	0	0	0
Female	39	Buddhist	none	1	2	1	1	2	1	2	1	1	2	1	1	1	1	1	1	1	2	2	2	2	2	2	2	1	0	1	1	0	16	5	14	5	0	0	0	0	0	0
Female	65	Buddhist	other	1	1	2	2	2	2	1	2	2	1	1	2	1	1	1	1	3	3	3	3	4	3	3	4	0	0	0	2	3	19	7	23	1	1	Inactivated			1
Female	61	Buddhist	Diabetes	3	3	3	3	3	3	3	3	3	3	3	3	1	1	1	1	1	2	2	2	2	2	2	2	1	2	0	1	3	36	5	14	1	1	Adeno		1
Female	67	Buddhist	none	3	3	3	3	3	3	3	4	4	4	4	4	3	3	3	3	3	1	1	1	1	1	1	1	1	0	1	0	3	41	15	7	0	0	0	0	0	0	0
Female	59	Buddhist	none	3	3	4	3	3	4	3	2	3	2	3	3	1	1	1	1	1	1	1	4	1	2	1	1	1	1	1	2	2	36	5	11	1	1	Adeno		1
Female	48	Buddhist	hypertension	4	3	3	2	3	3	2	2	3	3	1	3	2	1	2	3	3	1	2	2	2	2	2	2	1	0	0	1	1	32	11	13	3	0	0	0	0	0	0
Female	48	Buddhist	none	4	3	3	2	3	3	3	1	1	1	3	4	4	2	1	3	4	1	1	4	3	3	1	2	1	0	0	0	1	31	14	15	-1	0	0	0	0	0	0
Female	50	Buddhist	none	3	4	3	1	4	3	3	3	2	1	4	4	1	1	1	1	1	2	2	4	2	1	1	1	1	2	1	2	2	35	5	13	-1	1	Adeno		1
Female	57	Buddhist	Diabetes	3	2	3	3	3	2	2	2	2	3	3	3	1	3	3	1	3	1	1	2	2	1	1	1	1	0	1	1	2	31	11	9	-1	1	mRNA
Female	50	Buddhist	none	1	1	1	1	1	3	1	3	3	3	1	1	3	3	3	1	3	2	1	2	2	1	2	2	1	0	0	0	2	20	13	12	1	1	Adeno		1
Female	45	Buddhist	Diabetes	3	2	4	1	4	1	2	1	1	1	3	2	3	3	3	3	3	3	4	3	3	4	3	2	0	2	0	0	1	25	15	22	-3	1	Adeno		1
Female	52	Buddhist	none	4	4	4	3	4	3	4	3	4	3	3	3	3	3	3	3	3	1	1	2	2	1	1	1	1	0	1	2	2	42	15	9	-1	1	mRNA				1
Female	43	Buddhist	other	3	3	3	1	4	4	4	1	1	1	3	3	1	1	1	1	1	1	1	4	1	2	2	1	1	2	1	0	1	31	5	12	-2	1	mRNA				1
Female	35	Buddhist	Obesity	3	3	3	3	3	4	1	3	3	3	3	2	1	1	2	3	3	2	2	2	2	2	2	3	0	0	1	0	0	34	10	15	0	0	0	0	0	0	0
Female	44	Buddhist	Diabetes	3	2	2	2	2	3	2	2	2	2	3	3	2	2	2	2	2	3	3	3	3	3	3	3	1	2	0	1	1	28	10	21	2	0	0	0	0	0	0
Female	52	Buddhist	Diabetes	3	3	3	1	3	1	1	3	4	3	1	4	4	4	4	4	4	3	3	3	3	4	3	3	1	0	0	1	2	30	20	22	3	0	0	0	0	0	0
Female	59	Buddhist	hypertension	3	3	3	3	3	3	3	3	3	1	3	3	1	1	3	3	3	2	2	2	2	2	2	2	1	1	1	0	2	34	11	14	3	1	mRNA
Male	38	Buddhist	none	3	2	3	2	3	2	3	2	3	2	4	4	3	3	3	3	3	2	2	2	2	2	2	2	1	5	1	0	0	33	15	14	5	0	0	0	0	0	0
Female	42	Buddhist	none	1	4	1	1	1	1	1	1	1	1	1	3	1	1	1	3	3	2	2	3	3	2	2	2	1	0	0	1	1	17	9	16	-1	1	Any
Female	59	Buddhist	none	1	1	1	2	2	3	1	2	2	2	1	1	1	1	1	1	1	2	2	2	2	1	2	2	1	0	0	1	2	19	5	13	-3	1	Cocktail
Female	41	Buddhist	none	4	3	3	1	3	4	4	3	3	3	3	4	4	4	3	4	4	1	1	2	2	1	1	1	1	0	0	1	1	38	19	9	-1	1	Inactivated			1
Female	48	Buddhist	Diabetes	1	3	4	3	2	2	1	2	2	1	3	1	1	4	2	3	2	1	2	3	4	5	5	3	0	0	0	0	1	25	12	23	0	0	0	0	0	0	0
Male	63	Buddhist	none	3	3	2	2	1	2	2	2	3	3	3	3	1	3	3	3	3	3	4	3	4	5	4	4	1	0	0	2	3	29	13	27	3	0	0	0	0	0	0
Female	53	Buddhist	hypertension	4	3	4	3	3	3	4	4	4	3	4	4	3	3	3	3	3	2	2	2	2	2	2	1	0	1	1	0	2	43	15	13	3	0	0	0	0	0	0
Female	72	Buddhist	none	3	3	2	3	3	3	3	2	3	3	3	3	1	1	3	1	1	3	3	3	3	3	3	3	0	5	1	0	3	34	7	21	1	0	0	0	0	0	0
Female	50	Buddhist	none	4	4	4	4	4	4	4	3	4	1	4	4	1	1	1	1	1	2	2	2	1	1	2	2	1	0	0	0	2	44	5	12	5	0	0	0	0	0	0
Female	42	Buddhist	none	3	3	3	3	4	4	4	3	3	4	4	3	1	1	3	1	1	1	1	2	1	1	1	1	1	0	0	0	1	41	7	8	-1	1	Adeno		1
Male	55	Buddhist	none	4	4	4	4	4	4	4	4	4	4	4	4	4	4	4	4	4	1	1	2	2	1	2	2	1	0	1	1	2	48	20	11	1	0	0	0	0	0	0
Female	47	Buddhist	none	3	3	3	3	4	4	1	1	3	3	4	3	3	1	1	3	3	2	2	2	2	2	2	2	1	0	0	2	1	35	11	14	-3	1	Inactivated	1
Female	52	Buddhist	other	1	1	3	1	1	2	1	1	2	2	2	3	3	3	3	3	3	3	3	4	4	3	3	3	1	0	0	1	2	20	15	23	2	0	0	0	0	0	0
Female	49	Buddhist	hypertension	4	4	3	1	4	4	3	3	1	1	3	3	1	1	1	1	1	2	2	2	2	2	2	2	1	2	0	0	1	34	5	14	4	0	0	0	0	0	0
Female	45	Buddhist	none	4	4	3	4	4	3	4	3	4	4	3	4	1	1	1	1	1	4	4	4	1	4	1	4	1	0	0	0	1	44	5	22	3	0	0	0	0	0	0
Female	51	Buddhist	none	4	3	2	3	2	1	2	4	1	3	2	1	1	1	1	1	1	2	2	5	3	2	4	3	1	0	1	0	2	28	5	21	1	1	Inactivated			1
Female	52	Buddhist	none	3	3	3	3	3	3	3	3	3	3	3	3	3	3	3	3	3	3	3	3	3	3	3	3	1	1	0	1	2	36	15	21	5	0	0	0	0	0	0
Female	48	Buddhist	none	2	2	3	2	3	2	2	2	2	2	2	2	2	1	2	2	2	4	3	3	3	4	3	3	0	2	0	1	1	26	9	23	0	0	0	0	0	0	0
Female	47	Buddhist	none	2	3	2	1	3	2	1	3	2	3	1	3	3	2	1	1	2	2	2	2	2	2	2	2	1	0	0	0	1	26	9	14	-3	1	Adeno		1
Female	56	Buddhist	none	1	1	1	1	1	3	1	1	3	3	3	3	3	3	3	3	3	3	3	3	3	3	3	3	1	2	0	0	2	22	15	21	1	1	Inactivated			1
Male	70	Buddhist	bone and skeletal disorder	4	4	4	3	4	4	4	2	2	1	4	4	1	1	1	1	1	3	3	3	3	3	3	3	0	2	0	1	3	40	5	21	3	1	mRNA				1
Female	64	Buddhist	none	3	3	3	3	3	1	4	3	2	3	3	4	1	1	3	3	3	3	2	4	2	3	3	2	0	5	0	0	3	35	11	19	-3	1	mRNA
Female	37	Buddhist	none	1	1	3	1	1	3	1	1	1	1	1	1	3	3	3	2	2	2	1	2	2	2	2	2	1	0	0	0	0	16	13	13	-3	1	mRNA
Female	43	Buddhist	none	3	3	1	3	1	3	3	2	3	1	3	2	4	2	2	2	3	1	2	1	2	3	1	1	1	0	0	1	1	28	13	11	-1	1	Inactivated	1
Female	50	Buddhist	none	3	3	2	3	3	3	3	3	3	3	3	3	2	2	2	2	3	2	2	4	4	4	2	2	1	0	1	2	2	35	11	20	0	1	mRNA				1
Male	40	Buddhist	hypertension	3	3	2	1	3	2	3	2	1	1	2	3	1	1	1	1	1	1	1	5	5	5	2	2	1	2	1	1	1	26	5	21	1	1	mRNA
Female	40	Buddhist	none	4	3	3	3	4	4	4	3	3	3	4	4	3	3	3	3	3	2	2	4	3	3	3	3	1	0	0	0	1	42	15	20	0	1	Inactivated			1
Female	45	Buddhist	other	2	2	2	2	2	2	2	2	2	2	2	2	3	3	3	4	4	2	2	5	4	5	5	3	1	0	0	1	1	24	17	26	2	1	mRNA				1
Female	59	Buddhist	none	3	3	3	2	3	3	3	3	3	3	3	3	3	3	3	3	3	3	3	3	3	3	3	3	1	0	0	2	2	35	15	21	-1	0	0	0	0	0	0
Male	21	Buddhist	none	3	3	3	3	3	3	3	3	3	3	3	3	1	1	1	1	1	5	5	5	5	5	5	5	0	0	1	0	0	36	5	35	3	1	mRNA
Female	61	Buddhist	none	4	4	4	4	4	4	4	4	4	4	4	4	3	3	3	3	3	1	1	3	2	2	2	1	1	1	0	1	3	48	15	12	5	0	0	0	0	0	0
Female	51	Buddhist	none	4	4	4	4	4	4	4	4	1	1	4	4	2	1	1	1	2	1	1	4	3	3	1	2	1	0	0	0	2	42	7	15	0	1	mRNA
Female	47	Buddhist	none	3	4	2	2	4	4	4	1	1	1	4	4	3	3	3	3	3	1	1	3	2	2	2	1	1	0	0	1	1	34	15	12	-3	1	Any
Female	59	Buddhist	none	4	4	4	4	4	4	1	1	4	4	4	4	1	1	1	1	1	2	2	2	2	2	2	2	1	0	0	2	2	42	5	14	5	0	0	0	0	0	0
Male	48	Buddhist	none	3	1	2	1	2	2	1	2	1	1	1	2	1	1	1	1	1	3	2	3	3	3	2	2	1	0	1	0	1	19	5	18	-3	1	mRNA				1
Female	67	Buddhist	bone and skeletal disorder	3	3	3	3	1	1	1	4	3	3	1	1	3	1	4	4	4	2	4	5	2	2	2	2	1	0	0	2	3	27	16	19	0	1	Inactivated			1
Female	45	Buddhist	none	4	3	3	2	3	3	4	4	4	4	4	4	4	4	4	4	4	1	1	4	3	3	3	3	1	0	0	0	1	42	20	18	-1	1	mRNA
Female	64	Buddhist	hypertension	3	3	3	2	1	2	1	1	2	1	2	3	3	3	1	3	2	3	3	5	5	3	4	5	0	1	1	0	3	24	12	28	-2	0	0	0	0	0	0
Male	54	Buddhist	none	3	3	1	1	3	3	1	3	1	1	2	3	3	3	3	3	3	1	1	2	2	2	2	2	0	0	0	0	2	25	15	12	3	0	0	0	0	0	0
Female	42	Buddhist	none	1	1	1	1	1	1	1	1	1	1	1	1	1	1	1	1	1	1	2	1	1	1	1	1	1	0	0	2	1	12	5	8	5	0	0	0	0	0	0
Female	56	Buddhist	none	3	2	3	3	3	3	3	3	3	3	3	3	1	3	3	1	1	2	1	2	2	2	3	2	1	0	0	2	2	35	9	14	3	1	mRNA				1
Female	52	Buddhist	Diabetes	3	3	3	3	3	3	3	3	3	3	3	3	3	3	3	3	3	3	2	3	2	2	2	2	1	0	0	1	2	36	15	16	3	1	mRNA				1
Female	46	Buddhist	none	3	4	4	3	3	3	4	3	4	3	3	4	4	3	4	4	4	4	2	2	3	3	3	3	1	0	0	0	1	41	19	20	0	1	mRNA
Female	43	Buddhist	none	2	2	2	2	2	2	2	2	2	2	2	2	1	1	1	2	1	2	2	2	2	2	2	2	1	0	0	0	1	24	6	14	1	0	0	0	0	0	0
Female	57	Buddhist	hypertension	2	3	4	3	4	4	4	1	1	1	4	4	1	1	1	1	2	1	1	5	2	3	2	1	1	0	0	1	2	35	6	15	-1	1	mRNA
Female	47	Buddhist	none	3	3	3	3	4	4	4	3	4	3	4	4	1	3	1	3	1	3	3	4	3	3	4	3	0	2	0	0	1	42	9	23	2	0	0	0	0	0	0
Female	44	Buddhist	none	3	3	2	3	3	1	3	3	4	3	3	4	3	2	2	2	2	2	2	4	3	3	4	2	1	0	1	1	1	35	11	20	-3	1	Adeno		1
Female	50	Buddhist	hypertension	2	2	2	2	2	1	1	2	2	1	2	2	3	3	3	3	3	5	5	4	5	4	4	5	1	2	1	1	2	21	15	32	3	1	mRNA
Male	45	Buddhist	Diabetes	3	3	3	2	2	3	2	3	3	3	3	3	3	3	3	3	3	2	2	2	2	2	2	2	1	2	0	1	1	33	15	14	4	0	0	0	0	0	0
Female	41	Buddhist	other	3	3	2	3	2	1	3	3	2	3	2	3	4	3	3	4	4	3	3	4	4	4	4	4	1	0	1	0	1	30	18	26	0	0	0	0	0	0	0
Male	71	Buddhist	hyperlipidemia	3	4	1	3	3	3	4	4	3	3	4	4	1	3	3	3	3	2	2	2	2	2	2	2	1	0	0	2	3	39	13	14	3	1	Inactivated			1
Female	50	Buddhist	none	4	4	4	4	4	4	4	4	4	4	4	4	1	1	1	1	1	4	4	4	4	4	4	4	1	0	0	0	2	48	5	28	5	0	0	0	0	0	0
Female	45	Buddhist	none	3	3	3	2	4	2	3	2	3	1	3	3	1	1	1	1	2	2	1	2	2	3	2	2	1	0	1	0	1	32	6	14	1	1	Inactivated			1
Female	44	Buddhist	hyperlipidemia	4	3	3	2	4	2	1	1	4	4	4	3	4	4	4	4	4	1	1	5	1	4	1	5	1	0	1	1	1	35	20	18	-3	1	mRNA
Female	47	Buddhist	Diabetes	2	2	3	4	2	1	1	3	2	3	2	3	2	3	2	4	3	3	3	2	1	3	3	4	1	2	0	0	1	28	14	19	0	0	0	0	0	0	0
Female	30	Buddhist	none	3	4	3	2	4	4	3	2	3	1	3	2	4	2	4	4	4	2	1	5	2	3	1	1	1	4	0	1	0	34	18	15	2	1	mRNA
Female	47	Buddhist	other	3	4	3	1	3	4	4	3	4	3	4	4	4	4	4	4	4	3	2	4	4	4	3	3	1	0	0	0	1	40	20	23	2	1	mRNA				1
Female	51	Buddhist	Diabetes	4	3	4	3	3	3	4	4	4	3	4	4	3	1	1	1	1	2	2	3	3	2	1	1	1	0	0	1	2	43	7	14	3	1	Inactivated			1
Male	56	Buddhist	none	3	3	3	1	3	3	3	3	2	1	3	3	3	1	3	1	3	4	4	4	4	4	4	4	1	0	0	0	2	31	11	28	-1	1	mRNA
Female	35	Buddhist	none	4	4	3	4	3	3	3	3	3	3	3	3	3	3	3	3	3	3	3	3	3	3	3	3	1	1	0	0	0	39	15	21	5	0	0	0	0	0	0
Female	40	Buddhist	none	3	3	3	1	3	3	3	3	3	3	3	4	1	1	1	1	1	1	1	2	2	2	1	1	1	0	0	0	1	35	5	10	-2	1	Adeno		1
Female	39	Buddhist	none	4	3	3	1	3	3	4	1	3	1	4	3	3	1	1	3	3	1	1	2	2	1	2	1	1	2	0	0	0	33	11	10	1	1	Adeno		1
Female	37	Buddhist	none	4	4	3	3	4	3	3	3	3	3	4	4	3	3	3	1	3	2	2	3	3	4	2	2	0	1	0	0	0	41	13	18	1	1	mRNA				1
Female	61	Buddhist	Diabetes	3	2	1	2	2	3	3	3	3	2	2	2	3	3	3	2	3	5	5	4	4	4	5	4	1	0	1	2	3	28	14	31	3	1	mRNA
Female	33	Buddhist	hypertension	2	2	2	2	2	2	2	1	2	2	2	2	1	1	2	2	2	2	2	2	2	3	2	2	1	5	0	0	0	23	8	15	-1	1	Adeno		1
Female	39	Buddhist	none	3	3	3	2	3	3	3	3	2	1	4	4	3	3	3	3	3	3	3	3	3	3	2	2	1	0	0	0	0	34	15	19	-1	1	mRNA				1
Female	53	Buddhist	none	3	3	3	3	2	2	3	2	2	2	2	2	3	2	3	3	3	3	4	3	3	4	4	3	1	1	0	2	2	29	14	24	1	1	Inactivated	1
Female	54	Buddhist	none	2	2	2	2	2	2	2	2	2	2	2	2	3	3	3	3	3	2	2	2	2	2	2	2	1	0	1	2	2	24	15	14	0	0	0	0	0	0	0
Female	42	Buddhist	hypertension	2	3	3	4	2	2	1	3	3	4	3	3	2	3	4	2	2	2	1	4	3	4	3	4	1	2	0	0	1	33	13	21	0	0	0	0	0	0	0
Male	68	Buddhist	none	3	4	1	1	1	1	1	1	1	1	1	1	1	1	1	1	1	5	5	5	5	5	5	5	1	0	0	2	3	17	5	35	5	0	0	0	0	0	0
Female	45	Buddhist	none	2	3	2	3	4	4	3	3	4	4	4	4	4	2	2	2	1	2	2	3	3	2	2	2	1	0	1	1	1	40	11	16	0	1	Adeno		1
Female	60	Buddhist	none	3	4	4	4	4	3	4	3	4	4	3	4	1	1	1	3	3	2	2	3	2	2	2	2	0	0	0	0	3	44	9	15	-3	1	Any
Male	40	Buddhist	Obesity	3	3	2	4	2	4	3	2	4	4	4	2	4	2	4	2	3	1	3	2	2	1	3	1	1	0	0	0	1	37	15	13	-3	1	mRNA
Female	53	Buddhist	none	2	2	2	2	2	3	2	2	2	2	2	2	3	3	3	1	3	2	2	2	3	3	3	3	0	2	0	1	2	25	13	18	3	0	0	0	0	0	0
Female	59	Buddhist	none	4	4	4	4	4	3	4	3	3	3	4	4	1	1	1	1	1	1	2	2	2	2	2	2	1	0	0	0	2	44	5	13	1	1	mRNA
Female	69	Buddhist	hypertension	3	3	3	4	3	3	3	3	3	3	3	4	3	3	3	3	3	2	1	3	2	2	1	2	1	2	0	1	3	38	15	13	3	1	mRNA
Male	35	Buddhist	none	3	3	4	3	4	3	3	3	4	3	3	3	3	3	3	4	4	2	2	2	1	2	1	2	1	2	0	0	0	39	17	12	2	0	0	0	0	0	0
Female	52	Buddhist	hypertension	4	4	4	4	4	4	4	4	4	4	4	4	1	1	1	1	1	1	1	2	1	1	1	1	1	1	0	0	2	48	5	8	3	0	0	0	0	0	0
Female	48	Buddhist	other	3	3	3	3	3	3	3	3	2	1	3	3	3	3	2	3	2	3	3	3	3	3	3	3	1	0	0	1	1	33	13	21	1	1	mRNA
Female	59	Buddhist	Diabetes	4	3	3	3	4	4	4	2	3	2	4	4	1	1	2	2	3	1	1	2	2	1	1	1	1	0	0	1	2	40	9	9	1	1	mRNA
Female	46	Buddhist	hyperlipidemia	3	2	3	3	3	3	3	3	3	4	3	4	3	2	3	3	3	1	2	3	2	2	2	2	1	0	0	0	1	37	14	14	-1	1	Adeno		1
Female	47	Buddhist	none	2	3	3	4	4	2	4	3	3	3	3	3	3	3	3	3	3	2	2	3	3	3	3	2	1	2	0	1	1	37	15	18	5	0	0	0	0	0	0
Female	64	Buddhist	Diabetes	3	3	3	2	2	3	3	3	3	3	3	3	1	1	1	1	1	4	4	4	4	4	4	4	1	0	0	2	3	34	5	28	5	0	0	0	0	0	0
Female	33	Buddhist	none	4	3	3	3	4	2	4	1	1	1	3	3	1	1	2	3	3	2	2	3	3	2	2	2	0	5	1	1	0	32	10	16	-3	1	mRNA
Female	59	Buddhist	other	3	4	3	1	4	3	2	2	1	1	3	3	1	1	1	1	2	1	1	5	1	2	1	1	0	2	1	1	2	30	6	12	-1	1	Adeno		1
Male	61	Buddhist	none	3	3	3	3	3	3	3	3	3	3	3	3	3	3	3	3	3	2	2	2	2	2	2	2	1	0	1	0	3	36	15	14	5	0	0	0	0	0	0
Female	60	Buddhist	none	3	3	3	3	3	3	3	3	3	3	3	3	3	3	3	3	3	5	5	3	3	5	5	5	1	0	1	1	3	36	15	31	-3	1	mRNA
Female	60	Buddhist	hypertension	4	4	4	4	4	4	4	3	4	1	4	4	1	1	1	1	1	5	5	5	5	5	5	5	0	0	0	2	3	44	5	35	3	1	Inactivated			1
Female	51	Buddhist	none	3	3	3	3	3	3	3	3	3	3	3	3	3	3	3	3	3	2	2	5	5	5	2	2	1	0	0	1	2	36	15	23	1	1	mRNA
Female	64	Buddhist	hypertension	1	1	1	1	1	3	3	3	1	2	3	3	3	1	1	1	1	2	3	3	1	1	2	1	1	2	0	2	3	23	7	13	1	1	Adeno		1
Female	45	Buddhist	none	4	4	4	4	4	4	4	4	4	4	4	4	1	1	1	1	1	1	1	1	1	1	1	1	1	0	1	1	1	48	5	7	1	0	0	0	0	0	0
Female	56	Buddhist	hypertension	2	3	3	1	3	3	1	1	3	3	3	3	3	2	2	1	3	2	2	3	3	2	2	2	1	0	0	2	2	29	11	16	0	1	Any
Female	59	Buddhist	none	2	2	2	2	2	2	2	2	2	2	2	2	2	2	2	2	2	3	3	3	3	3	3	3	1	0	1	2	2	24	10	21	0	0	0	0	0	0	0
Female	56	Buddhist	other	2	2	2	2	2	2	2	2	2	2	2	2	2	2	2	2	2	4	3	4	3	3	4	4	1	0	0	2	2	24	10	25	1	0	0	0	0	0	0
Female	65	Buddhist	bone and skeletal disorder	3	3	3	3	3	3	3	1	3	3	1	3	1	1	1	1	1	4	4	4	5	5	5	4	1	0	0	0	3	32	5	31	0	1	Adeno		1
Female	55	Buddhist	hypertension	1	1	1	1	1	1	1	1	1	1	1	1	1	1	1	1	1	5	5	5	5	5	5	5	1	0	0	2	2	12	5	35	5	0	0	0	0	0	0
Female	57	Buddhist	none	3	3	3	3	3	3	3	3	3	3	3	3	3	3	3	3	3	2	2	2	2	2	2	2	1	1	1	2	2	36	15	14	5	0	0	0	0	0	0
Female	51	Buddhist	hypertension	3	3	3	3	3	3	3	3	3	3	3	3	3	3	3	3	3	3	5	5	5	3	3	4	1	0	0	0	2	36	15	28	5	0	0	0	0	0	0
Female	34	Buddhist	none	3	2	1	3	3	2	3	4	2	1	2	3	3	2	2	3	3	2	2	2	2	2	2	2	1	0	0	0	0	29	13	14	2	1	mRNA
Male	61	Buddhist	hypertension	4	3	4	2	4	3	4	2	3	1	4	4	1	1	1	1	3	1	1	2	2	1	2	2	0	0	0	1	3	38	7	11	-1	1	Adeno		1
Male	60	Buddhist	none	3	1	1	1	4	2	3	1	2	1	1	2	1	2	4	1	1	4	4	5	5	5	5	3	1	2	1	2	3	22	9	31	-1	1	mRNA
Female	48	Buddhist	bone and skeletal disorder	4	4	4	3	4	2	3	2	3	1	4	4	1	1	1	1	2	1	1	2	2	2	1	1	0	0	1	0	1	38	6	10	1	0	0	0	0	0	0
Female	54	Buddhist	none	3	2	3	3	3	2	3	3	3	3	3	3	1	1	1	1	1	4	4	4	4	4	4	4	1	0	0	1	2	34	5	28	5	0	0	0	0	0	0
Male	55	Buddhist	hyperlipidemia	2	2	2	2	2	3	3	2	2	3	3	2	3	3	2	3	3	3	3	3	3	3	3	3	1	0	0	2	2	28	14	21	2	0	0	0	0	0	0
Female	45	Buddhist	none	3	3	3	3	3	3	3	3	3	3	3	3	3	3	3	3	3	2	2	2	2	2	2	2	1	1	1	0	1	36	15	14	3	0	0	0	0	0	0
Female	44	Buddhist	none	4	4	4	1	4	4	1	2	2	4	3	3	1	1	1	1	1	2	2	2	2	2	2	2	1	0	0	0	1	36	5	14	1	1	Adeno		1
Female	51	Buddhist	other	4	4	4	1	4	4	4	1	1	1	4	4	1	1	1	1	1	1	1	3	2	2	1	1	1	5	0	0	2	36	5	11	1	1	mRNA
Male	44	Buddhist	other	4	4	4	3	3	4	3	3	3	3	4	4	3	1	2	3	3	2	2	4	3	3	4	3	1	1	0	1	1	42	12	21	1	1	mRNA
Female	46	Buddhist	none	3	3	2	3	3	3	3	3	3	3	3	3	2	2	2	2	2	2	2	3	3	2	2	2	1	0	0	1	1	35	10	16	3	1	mRNA
Female	52	Buddhist	none	3	2	2	2	2	2	2	2	2	1	2	2	1	1	1	1	1	3	3	3	3	3	3	3	1	0	1	1	2	24	5	21	1	1	Inactivated	1
Female	60	Buddhist	none	2	2	2	2	2	2	2	2	2	2	2	2	4	4	4	4	4	1	1	1	1	1	1	1	1	0	1	0	3	24	20	7	5	0	0	0	0	0	0
Female	28	Buddhist	none	4	4	4	4	4	4	4	4	4	4	4	4	2	2	2	1	2	2	2	2	1	2	2	1	0	4	1	0	0	48	9	12	1	0	0	0	0	0	0
Female	39	Buddhist	hyperlipidemia	2	3	1	3	4	2	1	1	3	2	1	4	1	2	3	3	1	3	2	3	1	4	5	5	1	4	0	0	0	27	10	23	0	0	0	0	0	0	0
Female	55	Buddhist	other	1	1	1	1	1	1	1	1	1	1	1	1	1	1	1	1	1	3	3	3	3	3	3	3	1	1	0	2	2	12	5	21	5	0	0	0	0	0	0
Female	63	Buddhist	hypertension	3	3	3	2	3	3	3	2	2	3	3	2	1	1	3	1	3	3	3	4	3	4	4	3	0	5	0	1	3	32	9	24	-1	1	Adeno		1
Female	35	Buddhist	none	2	2	3	2	3	3	3	1	3	1	3	2	3	1	2	3	2	1	1	2	2	1	2	1	0	2	0	0	0	28	11	10	1	1	Adeno		1
Female	44	Buddhist	none	1	3	1	1	1	1	1	1	1	3	4	1	1	1	1	1	1	3	3	4	4	3	3	3	1	2	0	0	1	19	5	23	-1	1	Inactivated	1
Female	55	Buddhist	none	4	4	4	4	4	4	4	4	4	4	4	4	4	4	4	4	4	1	1	1	1	1	1	1	1	0	1	1	2	48	20	7	1	0	0	0	0	0	0
Female	54	Buddhist	none	4	3	4	2	4	3	3	1	1	1	4	4	1	1	1	1	1	1	1	2	2	2	1	1	0	1	1	0	2	34	5	10	-1	1	Inactivated			1
Female	49	Buddhist	none	3	3	3	3	4	2	3	3	2	1	4	4	1	3	1	3	1	2	2	2	2	3	2	2	1	0	0	0	1	35	9	15	0	1	mRNA
Male	50	Buddhist	none	2	2	2	2	2	2	2	2	2	2	2	2	1	3	3	3	3	4	4	5	5	4	4	5	1	0	0	2	2	24	13	31	1	1	mRNA
Female	46	Buddhist	Diabetes	3	2	2	2	2	2	2	2	2	2	2	2	2	2	2	2	2	4	4	4	4	4	4	4	1	0	0	1	1	25	10	28	1	0	0	0	0	0	0
Male	44	Buddhist	none	4	4	4	2	4	4	4	2	3	1	3	3	1	1	1	1	1	1	1	3	3	5	1	1	1	1	1	0	1	38	5	15	-1	1	mRNA
Female	59	Buddhist	hyperlipidemia	3	3	3	3	3	3	3	3	3	3	3	3	3	3	3	3	3	2	2	2	2	2	2	2	0	0	0	1	2	36	15	14	5	0	0	0	0	0	0
Female	50	Buddhist	none	4	4	4	4	3	4	3	3	4	3	4	4	1	1	1	1	1	3	3	3	2	2	2	2	1	0	1	0	2	44	5	17	5	0	0	0	0	0	0
Female	53	Buddhist	hypertension	3	3	3	3	3	3	3	3	3	1	3	3	3	1	3	3	3	3	3	3	3	3	3	3	1	5	0	0	2	34	13	21	-3	1	Any
Female	50	Buddhist	none	3	3	3	3	3	3	3	3	3	3	3	3	1	1	1	3	1	5	5	4	4	5	4	5	1	0	0	1	2	36	7	32	1	1	mRNA
Female	53	Buddhist	other	1	2	3	2	2	3	2	3	2	3	2	3	2	3	2	4	2	3	5	4	5	3	3	5	1	0	0	2	2	28	13	28	-3	1	mRNA
Female	21	Buddhist	other	4	4	4	3	4	3	3	3	3	4	4	4	1	1	1	1	1	1	1	2	2	2	1	2	1	0	0	0	0	43	5	11	2	1	mRNA
Female	52	Buddhist	none	3	3	4	3	3	4	3	4	3	3	4	4	3	3	4	4	4	2	1	4	3	2	1	1	1	0	0	0	2	41	18	14	-3	1	mRNA				1
Female	64	Buddhist	none	4	4	4	3	4	3	4	3	4	4	4	4	1	3	3	1	4	2	2	4	2	2	2	2	0	2	0	2	3	45	12	16	1	1	mRNA				1
Female	35	Buddhist	none	3	3	3	3	3	3	3	3	3	3	3	3	3	3	3	3	3	3	3	3	3	3	3	3	1	0	0	0	0	36	15	21	5	0	0	0	0	0	0
Male	52	Buddhist	none	1	3	3	3	2	3	3	3	3	3	3	3	1	1	3	1	1	2	2	4	2	2	2	2	1	0	1	1	2	33	7	16	3	0	0	0	0	0	0
Female	49	Buddhist	none	3	3	3	3	3	3	3	3	3	3	3	3	3	3	4	2	4	3	3	3	3	3	3	3	1	2	0	0	1	36	16	21	0	0	0	0	0	0	0
Female	54	Buddhist	other	2	2	2	2	2	2	2	2	2	2	2	2	4	4	4	4	4	3	3	3	3	3	3	3	1	0	0	0	2	24	20	21	-5	1	Inactivated			1
Male	54	Buddhist	hypertension	3	3	3	3	3	3	3	3	3	3	3	3	1	3	1	1	1	3	3	3	3	3	3	3	1	0	0	1	2	36	7	21	5	0	0	0	0	0	0
Male	53	Buddhist	none	4	3	4	3	3	3	4	3	3	2	4	4	3	3	2	1	1	2	2	4	3	3	2	4	1	1	1	0	2	40	10	20	-1	1	Cocktail
Female	54	Buddhist	none	3	3	2	2	3	2	3	3	3	3	3	3	3	3	3	3	3	3	3	3	3	3	4	4	1	0	0	2	2	33	15	23	3	0	0	0	0	0	0
Female	37	Buddhist	none	1	4	3	1	3	1	3	2	3	1	3	3	3	3	2	2	3	2	1	4	2	2	2	2	1	0	1	0	0	28	13	15	-1	1	mRNA
Male	53	Buddhist	none	4	4	4	1	4	4	4	1	1	1	4	4	4	4	4	4	4	4	4	5	3	3	4	2	1	0	1	1	2	36	20	25	-3	0	0	0	0	0	0
Female	55	Buddhist	none	3	4	4	3	4	2	3	3	2	1	3	4	3	1	1	1	2	2	1	2	2	2	1	1	0	3	0	1	2	36	8	11	1	1	Adeno		1
Female	67	Buddhist	hypertension	4	4	4	3	4	3	3	2	1	3	4	4	1	1	1	1	1	1	1	2	2	2	2	1	0	2	0	1	3	39	5	11	3	0	0	0	0	0	0
Female	48	Buddhist	none	3	3	3	3	3	4	3	3	3	3	4	4	1	2	2	2	2	2	2	2	2	2	2	2	0	5	0	1	1	39	9	14	-1	1	mRNA
Female	50	Buddhist	hypertension	2	3	3	1	3	3	3	3	4	2	3	1	4	3	3	4	4	2	2	3	3	3	1	2	1	0	1	0	2	31	18	16	-2	1	mRNA
Female	40	Buddhist	none	4	3	4	4	4	4	4	3	3	3	4	4	3	3	3	3	3	2	2	4	3	3	4	4	0	2	0	0	1	44	15	22	2	1	mRNA
Female	27	Buddhist	none	3	3	3	3	3	3	3	3	3	3	3	3	1	1	1	1	1	2	2	2	2	2	2	2	1	0	0	1	0	36	5	14	3	1	Inactivated	1
Female	60	Buddhist	hyperlipidemia	1	2	2	1	1	3	3	3	2	2	2	2	3	2	1	1	1	1	2	1	1	1	1	1	0	2	0	0	3	24	8	8	3	1	Inactivated			1
Female	48	Buddhist	other	3	3	2	3	1	3	2	1	1	2	2	3	1	1	1	1	1	3	1	1	1	1	1	1	1	0	1	0	1	26	5	9	5	0	0	0	0	0	0
Female	54	Buddhist	Diabetes	3	3	3	3	4	3	3	3	3	1	3	3	1	1	1	1	1	1	1	1	1	1	1	1	1	0	0	1	2	35	5	7	1	1	Adeno		1
Female	55	Buddhist	none	1	2	2	2	3	2	2	2	3	2	2	2	1	1	3	2	3	3	4	4	4	3	4	4	0	0	0	2	2	25	10	26	-3	1	Inactivated			1
Female	51	Buddhist	none	4	4	4	4	4	3	3	4	3	1	4	4	1	1	1	1	3	3	3	3	3	3	3	3	1	0	0	1	2	42	7	21	5	0	0	0	0	0	0
Male	34	Buddhist	none	3	4	4	1	4	3	3	1	2	1	4	4	3	1	1	2	3	2	1	3	2	3	2	2	1	0	0	0	0	34	10	15	-2	1	mRNA
Female	57	Buddhist	none	2	3	2	2	2	3	2	3	3	3	3	3	1	1	1	1	1	3	3	3	3	3	3	3	0	0	0	2	2	31	5	21	1	1	Inactivated	1
Female	72	Buddhist	none	2	3	3	2	2	3	3	2	2	3	3	3	1	1	1	1	1	3	3	3	3	3	3	3	0	5	1	0	3	31	5	21	5	0	0	0	0	0	0
Female	44	Buddhist	none	3	3	3	3	3	1	3	1	1	2	2	2	1	1	3	1	3	4	4	4	4	4	3	3	1	0	0	0	1	27	9	26	2	0	0	0	0	0	0
Female	72	Buddhist	none	2	3	2	3	2	3	3	2	3	3	2	2	1	1	1	1	1	4	3	4	3	3	3	3	0	5	1	0	3	30	5	23	5	0	0	0	0	0	0
Female	43	Buddhist	none	4	4	4	4	4	4	4	3	4	3	4	4	1	1	1	1	1	2	2	2	2	2	2	2	1	0	0	0	1	46	5	14	3	1	Inactivated	1
Female	47	Buddhist	none	3	3	4	3	2	3	4	2	2	1	3	4	1	2	2	2	2	2	2	2	2	2	2	2	1	1	1	1	1	34	9	14	1	1	Adeno		1
Male	49	Buddhist	none	3	3	3	3	3	3	1	3	4	3	4	4	1	1	3	3	3	5	5	3	3	3	5	5	1	2	0	0	1	37	11	29	-2	1	mRNA				1
Female	53	Buddhist	none	3	3	4	2	4	3	2	3	2	1	4	4	4	3	3	1	1	2	2	3	2	2	4	2	0	1	1	1	2	35	12	17	3	1	mRNA
Male	63	Buddhist	hypertension	4	4	4	3	4	3	3	2	1	1	4	4	1	1	1	2	2	2	2	3	3	3	2	2	1	0	0	2	3	37	7	17	2	1	mRNA
Female	40	Buddhist	none	3	3	4	1	4	3	4	3	3	1	2	3	2	2	2	3	3	2	2	5	4	5	3	4	0	1	1	0	1	34	12	25	-3	1	mRNA
Male	33	Buddhist	none	4	4	4	3	4	4	4	3	4	1	4	3	4	3	4	3	3	1	2	5	2	4	2	2	1	0	1	0	0	42	17	18	1	0	0	0	0	0	0
Male	54	Buddhist	none	3	2	3	2	3	2	3	3	3	3	4	3	1	1	2	2	2	2	2	3	3	2	2	2	1	2	0	0	2	34	8	16	5	0	0	0	0	0	0
Male	49	Buddhist	none	3	3	3	3	3	3	3	3	3	3	3	3	3	3	3	3	3	2	2	3	2	2	2	2	1	1	1	0	1	36	15	15	-3	1	Adeno		1
Female	32	Buddhist	none	4	4	4	4	4	4	4	4	3	4	4	4	1	1	2	2	2	1	1	3	2	3	2	2	1	1	1	0	0	47	8	14	0	0	0	0	0	0	0
Female	55	Buddhist	other	3	3	3	3	3	3	2	2	2	2	3	2	1	1	2	3	3	2	2	3	3	3	2	2	1	2	1	1	2	31	10	17	1	1	mRNA
Female	42	Buddhist	other	3	3	3	3	3	3	3	3	3	3	3	3	3	3	2	3	3	2	2	3	3	2	2	2	1	0	0	0	1	36	14	16	0	1	mRNA				1
Female	58	Buddhist	none	4	4	3	4	4	3	4	3	3	1	4	4	4	4	4	4	4	3	5	3	3	5	3	3	1	2	1	0	2	41	20	25	0	1	mRNA
Female	53	Buddhist	hypertension	3	3	3	3	2	2	2	3	4	3	3	3	3	4	3	4	4	3	3	4	4	3	3	3	0	2	0	0	2	34	18	23	-3	1	mRNA
Female	72	Buddhist	none	1	2	3	2	3	3	2	2	2	2	3	3	1	1	1	1	1	3	3	3	3	3	3	3	0	5	1	0	3	28	5	21	1	1	Inactivated	1
Male	47	Buddhist	hypertension	4	4	3	2	4	3	4	2	4	2	4	4	1	1	2	1	2	2	2	4	3	4	3	3	0	1	1	1	1	40	7	21	-2	1	mRNA
Female	39	Buddhist	none	3	2	3	1	3	3	2	3	2	3	1	3	3	3	1	1	3	2	2	2	2	2	2	2	0	0	0	0	0	29	11	14	-2	0	0	0	0	0	0
Female	50	Buddhist	none	3	3	3	3	3	3	3	4	3	4	3	4	3	3	3	3	3	3	3	4	3	3	3	4	1	0	0	2	2	39	15	23	2	1	mRNA
Male	56	Buddhist	other	3	3	3	3	3	2	3	2	1	1	3	3	3	1	2	2	3	3	3	5	3	3	4	3	1	0	0	1	2	30	11	24	1	1	mRNA				1
Female	49	Buddhist	hypertension	4	4	4	3	4	4	4	3	4	1	4	3	3	3	3	3	3	3	3	5	5	4	3	4	1	0	0	2	1	42	15	27	1	1	mRNA
Female	42	Buddhist	other	4	4	4	4	4	3	4	1	1	1	4	4	1	1	1	4	4	1	1	4	3	4	1	4	1	2	1	1	1	38	11	18	0	1	mRNA				1
Female	47	Buddhist	none	4	3	3	3	3	4	3	3	3	4	4	4	3	2	3	2	3	2	1	2	2	3	2	3	1	0	1	2	1	41	13	15	2	0	0	0	0	0	0
Female	58	Buddhist	Diabetes	4	4	4	3	4	4	4	4	3	1	4	4	1	1	1	1	4	1	1	3	1	1	1	1	0	0	1	0	2	43	8	9	3	1	Adeno		1
Female	48	Buddhist	none	4	4	4	4	4	4	3	3	3	4	4	4	1	1	1	1	1	2	2	2	1	1	2	2	1	0	0	1	1	45	5	12	3	0	0	0	0	0	0
Female	71	Buddhist	hypertension	4	4	4	4	4	4	3	2	4	3	4	4	1	1	1	1	1	1	1	2	1	1	1	1	1	5	1	0	3	44	5	8	3	1	Adeno		1
Female	59	Buddhist	other	4	4	3	3	4	4	3	3	3	3	4	4	1	3	3	3	1	1	1	1	1	1	1	1	0	1	1	0	2	42	11	7	0	1	mRNA
Female	62	Buddhist	none	4	4	4	3	4	4	4	2	3	3	4	4	1	1	1	1	2	1	1	5	1	1	1	1	0	0	1	0	3	43	6	11	1	1	Adeno		1
Female	60	Buddhist	hypertension	3	2	3	3	3	1	3	2	2	2	2	2	1	1	1	1	1	1	1	2	2	2	2	2	1	0	0	2	3	28	5	12	-1	1	mRNA
Female	45	Buddhist	hypertension	3	3	3	1	3	1	3	1	1	1	3	3	1	1	2	1	1	2	2	4	3	3	1	2	1	2	0	1	1	26	6	17	1	1	Adeno		1
Female	62	Buddhist	none	3	3	3	3	4	3	4	3	3	4	4	4	3	3	3	3	4	2	2	2	2	2	2	2	0	1	1	0	3	41	16	14	0	0	0	0	0	0	0
Female	59	Buddhist	none	4	3	4	4	4	4	3	1	3	1	3	4	3	2	3	1	3	2	2	2	2	2	2	2	1	1	1	2	2	38	12	14	1	1	mRNA				1
Male	60	Buddhist	hypertension	4	4	4	3	4	4	4	1	4	1	3	4	4	1	1	1	1	3	3	3	3	3	3	3	1	0	0	2	3	40	8	21	3	0	0	0	0	0	0
Male	57	Buddhist	other	4	3	3	4	3	3	3	3	3	3	4	3	4	3	3	3	3	2	1	5	2	2	1	1	1	0	0	1	2	39	16	14	0	0	0	0	0	0	0
Female	51	Buddhist	none	3	3	4	3	4	4	4	3	4	2	4	4	3	3	2	1	2	1	1	3	2	1	1	1	1	2	0	2	2	42	11	10	-1	1	mRNA				1
Female	62	Buddhist	none	3	4	3	3	4	4	4	3	4	3	3	4	3	3	2	1	3	2	4	3	2	3	1	1	1	0	0	1	3	42	12	16	0	0	0	0	0	0	0
Female	40	Buddhist	none	4	4	4	4	4	3	2	2	2	1	4	4	1	1	1	1	1	2	2	2	2	2	2	2	1	2	0	1	1	38	5	14	1	1	Adeno		1
Female	62	Buddhist	none	3	3	3	2	2	2	2	3	3	3	3	3	1	1	1	1	1	2	2	2	2	2	2	2	1	5	0	1	3	32	5	14	-1	0	0	0	0	0	0
Female	52	Buddhist	none	3	3	2	3	3	3	3	3	3	3	3	3	3	3	3	3	3	2	2	2	2	2	2	2	0	0	0	0	2	35	15	14	2	1	mRNA				1
Male	65	Buddhist	hypertension	4	3	3	3	3	3	3	3	3	3	3	4	3	3	3	3	4	2	1	5	2	2	2	1	1	0	0	1	3	38	16	15	2	0	0	0	0	0	0
Female	61	Buddhist	hypertension	4	4	3	3	3	4	3	4	4	4	4	3	3	3	3	3	3	2	2	3	2	2	3	2	1	1	0	2	3	43	15	16	1	1	Adeno		1
Male	50	Buddhist	none	4	3	3	2	4	4	3	2	2	1	4	4	1	1	1	1	1	5	5	4	5	5	5	5	1	3	1	0	2	36	5	34	1	1	mRNA
Female	58	Buddhist	other	4	3	3	2	3	3	2	3	2	3	3	3	3	4	3	1	4	3	3	3	3	3	3	4	0	1	0	2	2	34	15	22	0	0	0	0	0	0	0
Female	57	Buddhist	none	4	4	4	3	4	3	3	2	2	1	4	4	3	2	1	1	1	2	2	3	3	1	2	1	1	5	1	1	2	38	8	14	0	0	0	0	0	0	0
Female	49	Buddhist	none	3	3	3	4	4	4	4	4	4	3	4	4	3	3	3	3	3	2	1	2	1	2	2	2	0	0	0	1	1	44	15	12	3	0	0	0	0	0	0
Female	42	Buddhist	none	4	4	4	1	4	3	3	1	1	1	3	4	1	1	3	1	3	1	1	3	1	1	1	1	0	2	0	0	1	33	9	9	-1	1	Adeno		1
Male	46	Buddhist	none	1	1	3	2	2	2	2	2	2	2	2	2	4	1	1	1	1	2	1	1	1	2	1	2	1	2	1	1	1	23	8	10	5	0	0	0	0	0	0
Female	33	Buddhist	none	2	3	3	1	4	3	4	3	3	3	3	4	3	1	4	3	3	3	3	5	3	4	3	3	1	0	0	0	0	36	14	24	-2	1	mRNA
Female	41	Buddhist	other	4	4	3	3	3	3	3	2	3	3	3	3	3	3	3	3	3	2	2	3	3	2	2	2	1	0	0	0	1	37	15	16	-1	1	mRNA
Female	35	Buddhist	none	4	4	4	4	4	3	3	3	3	2	4	4	3	2	2	3	3	1	1	4	3	2	2	4	1	0	0	0	0	42	13	17	-2	1	mRNA				1
Female	66	Buddhist	hypertension	4	4	3	3	4	3	3	2	2	1	4	4	1	1	1	1	1	2	2	2	2	2	2	2	1	5	1	0	3	37	5	14	0	1	Adeno		1
Female	49	Buddhist	none	3	1	1	2	2	3	1	2	3	3	4	3	3	3	3	2	2	5	5	4	3	3	3	3	1	5	1	0	1	28	13	26	3	0	0	0	0	0	0
Male	57	Buddhist	hypertension	2	3	3	1	4	4	3	2	4	1	4	4	1	1	2	1	2	3	3	3	3	3	3	1	1	0	0	2	2	35	7	19	2	1	mRNA
Female	40	Buddhist	none	4	4	4	3	4	3	3	2	3	3	4	3	1	1	1	1	1	1	1	2	2	3	2	2	0	0	0	0	1	40	5	13	3	0	0	0	0	0	0
Female	62	Buddhist	hyperlipidemia	1	1	1	3	3	1	1	1	1	2	2	2	1	1	1	1	1	1	1	1	1	1	1	1	1	1	0	0	3	19	5	7	3	1	Adeno		1
Female	50	Buddhist	hypertension	3	3	2	3	3	3	3	4	3	3	3	3	4	4	4	4	4	3	3	5	3	5	3	5	1	0	0	2	2	36	20	27	1	0	0	0	0	0	0
Female	49	Buddhist	none	4	4	4	4	2	4	1	2	2	1	3	3	1	2	2	1	1	1	1	2	2	1	2	1	1	2	1	0	1	34	7	10	1	1	Inactivated			1
Female	41	Buddhist	none	2	3	1	2	2	2	2	2	2	2	2	2	1	1	1	1	1	2	2	2	3	2	2	2	1	0	0	0	1	24	5	15	3	0	0	0	0	0	0
Male	40	Buddhist	none	2	3	2	2	3	2	2	3	3	2	2	2	3	3	3	3	3	4	4	4	3	4	3	4	1	2	0	0	1	28	15	26	4	0	0	0	0	0	0
Male	69	Buddhist	hypertension	1	2	2	2	2	2	2	2	2	2	2	2	1	1	1	1	1	1	1	2	2	1	1	1	1	0	0	2	3	23	5	9	3	1	mRNA
Male	61	Buddhist	Diabetes	1	1	1	1	1	1	1	1	1	1	1	1	1	1	1	1	1	5	5	5	5	5	5	5	1	0	1	2	3	12	5	35	5	0	0	0	0	0	0
Female	45	Buddhist	none	3	3	3	2	3	2	3	1	1	3	3	4	3	1	1	1	2	3	3	3	3	3	3	3	1	2	0	2	1	31	8	21	1	0	0	0	0	0	0
Female	56	Buddhist	other	4	3	3	1	4	3	3	2	1	1	3	3	4	3	4	4	4	3	2	5	2	3	2	2	1	0	0	1	2	31	19	19	-2	0	0	0	0	0	0
Female	59	Buddhist	none	4	4	4	1	4	4	4	1	1	3	4	4	3	1	1	3	4	2	2	4	3	3	2	2	1	2	1	0	2	38	12	18	-1	1	mRNA
Female	51	Buddhist	hypertension	3	3	3	1	1	1	2	2	2	2	2	2	1	1	1	1	1	5	5	5	5	5	4	5	1	0	0	0	2	24	5	34	2	0	0	0	0	0	0
Female	49	Buddhist	none	4	4	4	4	4	3	4	3	3	4	3	3	3	3	3	3	3	2	2	2	2	2	2	2	1	2	1	0	1	43	15	14	1	1	Inactivated			1
Female	50	Buddhist	Diabetes	4	4	4	4	4	2	1	3	4	1	4	2	4	4	4	4	4	3	2	4	5	4	2	2	1	1	1	0	2	37	20	22	1	1	mRNA				1
Female	57	Buddhist	none	3	3	3	3	3	3	3	3	2	2	3	3	3	3	3	3	3	5	5	5	5	5	5	5	1	0	0	2	2	34	15	35	1	1	mRNA
Female	54	Buddhist	none	3	3	3	1	4	3	2	3	2	1	3	3	2	1	2	2	2	2	2	2	2	2	2	3	0	2	0	1	2	31	9	15	-1	1	mRNA
Male	56	Buddhist	Diabetes	3	3	4	3	2	3	3	3	2	1	1	3	4	3	2	3	3	1	1	2	2	2	1	2	1	2	0	0	2	31	15	11	0	0	0	0	0	0	0
Female	43	Buddhist	none	3	2	2	2	2	2	1	2	2	3	3	3	1	3	1	3	2	1	1	2	3	2	2	2	1	0	1	1	1	27	10	13	2	1	mRNA
Female	57	Buddhist	none	4	4	3	3	3	3	3	3	4	3	4	4	3	3	2	1	1	3	4	3	4	3	4	3	0	0	0	0	2	41	10	24	-1	0	0	0	0	0	0
Female	56	Buddhist	hyperlipidemia	4	3	4	2	4	4	2	4	3	1	3	3	4	3	3	3	4	3	3	5	4	5	5	3	1	2	0	1	2	37	17	28	-2	1	mRNA				1
Female	59	Buddhist	hypertension	2	2	2	2	2	2	2	2	2	2	2	2	3	2	2	2	2	5	5	5	5	5	5	5	0	2	0	1	2	24	11	35	5	0	0	0	0	0	0
Female	41	Buddhist	none	1	3	3	1	1	3	3	3	3	3	3	3	3	3	3	3	3	3	3	4	3	3	3	3	1	0	0	1	1	30	15	22	3	1	mRNA
Male	61	Buddhist	hypertension	3	4	4	4	3	4	4	4	4	4	4	4	1	1	1	1	1	2	2	2	2	2	2	2	0	0	0	2	3	46	5	14	2	1	Inactivated	1
Female	47	Buddhist	bone and skeletal disorder	3	1	1	1	1	3	1	3	3	3	3	3	3	3	1	2	2	2	2	2	2	2	2	2	1	0	0	1	1	26	11	14	-1	1	Inactivated			1
Female	42	Buddhist	bone and skeletal disorder	4	4	4	3	4	4	3	3	3	3	4	4	1	1	3	3	3	2	1	2	2	2	2	2	0	2	0	0	1	43	11	13	-1	1	Inactivated			1
Female	64	Buddhist	none	3	3	3	3	3	3	3	3	3	3	4	4	3	3	2	3	3	2	2	2	2	2	2	2	0	2	0	2	3	38	14	14	3	0	0	0	0	0	0
Female	49	Buddhist	Diabetes	3	3	3	3	3	3	3	3	3	3	3	3	3	3	3	3	3	3	3	3	3	3	3	3	0	2	0	1	1	36	15	21	-1	1	Any
Female	43	Buddhist	other	4	4	4	2	4	3	3	3	3	2	4	4	2	2	3	2	2	1	1	2	2	2	2	1	1	0	1	1	1	40	11	11	-1	1	mRNA
Female	50	Buddhist	none	3	2	1	3	3	4	3	3	3	3	3	3	1	1	3	3	3	2	2	3	3	3	3	2	1	0	1	2	2	34	11	18	3	1	mRNA				1
Male	45	Buddhist	bone and skeletal disorder	2	3	4	2	2	4	2	3	3	1	1	2	3	1	3	2	1	1	2	2	4	4	5	5	1	2	0	0	1	29	10	23	-2	1	Inactivated			1
Female	68	Buddhist	other	3	3	3	3	3	2	3	2	2	2	2	2	4	3	4	4	4	3	3	5	4	4	3	3	1	1	0	2	3	30	19	25	2	1	mRNA				1
Male	64	Buddhist	hypertension	3	4	3	3	4	1	1	3	3	3	3	3	3	1	1	1	3	2	2	2	2	2	2	1	1	0	0	0	3	34	9	13	-1	1	mRNA
Female	49	Buddhist	none	4	4	4	3	4	4	4	2	2	1	4	4	1	1	1	1	1	3	3	5	3	3	3	3	1	1	1	1	1	40	5	23	1	1	mRNA				1
Male	64	Buddhist	none	3	3	1	2	3	3	4	2	1	3	4	4	4	4	4	4	4	1	1	1	1	1	1	1	1	0	0	1	3	33	20	7	3	0	0	0	0	0	0
Female	36	Buddhist	none	4	4	4	4	4	3	4	2	2	2	4	4	2	2	2	2	2	2	2	2	2	2	2	2	1	1	1	0	0	41	10	14	1	1	mRNA
Female	58	Buddhist	other	3	2	2	4	3	4	3	3	4	4	4	4	1	1	1	1	1	1	1	1	1	1	1	1	1	0	1	2	2	40	5	7	3	1	Inactivated			1
Female	50	Buddhist	none	3	3	2	2	3	3	3	2	2	2	2	3	3	2	3	4	4	3	3	3	3	3	4	4	1	0	0	1	2	30	16	23	0	0	0	0	0	0	0
Male	45	Buddhist	hypertension	1	2	1	3	2	4	2	1	1	2	3	1	1	2	3	2	1	5	4	5	2	3	2	3	1	2	0	0	1	23	9	24	2	0	0	0	0	0	0
Female	53	Buddhist	none	3	3	4	1	4	1	2	1	4	1	3	3	3	1	3	4	4	2	2	2	2	3	2	2	1	0	0	1	2	30	15	15	-3	1	mRNA
Female	58	Buddhist	Diabetes	4	4	4	4	3	4	3	3	4	2	4	4	1	1	1	1	1	2	2	2	2	2	2	2	1	0	0	2	2	43	5	14	1	1	mRNA
Male	58	Buddhist	Diabetes	3	3	3	3	4	1	3	2	1	1	3	4	2	1	1	1	1	4	4	4	4	4	4	4	0	0	0	1	2	31	6	28	0	1	Adeno		1
Female	70	Buddhist	hypertension	1	1	1	1	1	1	1	2	3	3	3	3	3	3	3	3	3	2	2	2	2	2	2	2	0	5	0	0	3	21	15	14	1	0	0	0	0	0	0
Female	44	Buddhist	other	4	3	4	2	4	4	3	3	2	3	3	4	4	2	3	3	3	2	2	2	2	2	2	2	1	0	1	1	1	39	15	14	2	1	Adeno		1
Female	41	Buddhist	none	3	3	3	2	3	2	3	3	3	3	3	4	3	3	4	3	4	2	2	3	2	2	2	3	0	2	0	0	1	35	17	16	0	0	0	0	0	0	0
Female	36	Buddhist	none	4	3	3	3	3	3	3	3	3	3	3	3	3	3	3	3	3	3	3	3	3	3	3	3	0	1	0	0	0	37	15	21	-1	0	0	0	0	0	0
Female	51	Buddhist	other	3	3	3	3	2	1	2	3	3	3	3	2	3	3	3	3	3	3	3	3	3	3	3	3	1	1	0	0	2	31	15	21	-1	0	0	0	0	0	0
Female	49	Buddhist	none	2	3	3	2	3	3	2	2	2	1	2	2	1	2	1	2	2	2	2	2	2	2	2	2	0	0	0	1	1	27	8	14	1	1	mRNA
Female	57	Buddhist	none	1	3	4	1	1	4	1	1	1	3	3	1	1	1	1	3	3	2	2	2	2	1	1	1	1	2	0	1	2	24	9	11	1	1	Inactivated			1
Female	27	Buddhist	hypertension	3	3	3	3	3	3	3	3	3	3	3	3	3	3	3	3	3	2	2	4	2	2	3	2	1	2	0	0	0	36	15	17	-1	1	mRNA				1
Female	40	Buddhist	none	3	2	4	1	3	4	3	2	3	4	4	4	3	3	4	3	3	2	2	2	2	3	2	2	1	0	0	0	1	37	16	15	-1	1	mRNA				1
Female	43	Buddhist	other	4	4	3	3	4	4	3	2	2	1	3	4	3	2	2	2	2	2	2	4	3	2	2	2	0	0	0	2	1	37	11	17	0	1	mRNA
Female	57	Buddhist	none	3	3	3	3	3	3	2	3	2	3	3	3	4	3	3	4	3	3	3	3	3	3	3	3	1	0	0	1	2	34	17	21	3	0	0	0	0	0	0
Female	38	Buddhist	none	3	3	3	3	3	3	4	3	3	3	3	3	1	3	1	1	2	3	3	3	3	3	3	3	1	2	0	0	0	37	8	21	1	1	mRNA
Female	42	Buddhist	none	3	3	2	3	3	3	3	3	2	3	2	2	3	3	3	2	2	3	2	2	3	3	2	3	1	0	0	0	1	32	13	18	-2	1	mRNA				1
Female	49	Buddhist	none	4	4	4	4	4	4	3	3	4	3	4	4	1	1	1	1	1	3	3	3	3	3	3	3	1	0	1	1	1	45	5	21	-2	1	Adeno		1
Female	51	Buddhist	none	3	1	1	1	1	1	1	2	1	1	1	2	3	3	3	3	3	3	3	3	3	3	3	3	1	0	1	0	2	16	15	21	3	1	Adeno		1
Female	46	Buddhist	none	4	4	4	4	4	4	4	1	1	1	4	4	1	1	1	1	1	1	1	1	1	1	1	1	1	0	0	1	1	39	5	7	4	0	0	0	0	0	0
Female	44	Buddhist	none	2	2	2	2	2	2	2	2	2	2	2	2	2	2	2	2	2	3	3	3	3	3	3	3	0	2	0	0	1	24	10	21	0	0	0	0	0	0	0
Male	68	Buddhist	hyperlipidemia	3	4	3	3	2	4	3	3	4	3	4	4	3	1	2	1	3	2	1	3	3	2	2	2	1	0	0	1	3	40	10	15	4	0	0	0	0	0	0
Male	59	Buddhist	hypertension	4	4	4	4	4	4	4	4	4	4	4	4	1	2	2	2	2	2	2	2	2	2	2	2	0	0	0	2	2	48	9	14	1	0	0	0	0	0	0
Male	56	Buddhist	none	3	3	4	4	4	4	3	2	2	1	4	4	1	1	1	1	1	1	1	1	1	1	1	1	1	0	0	1	2	38	5	7	-1	1	Inactivated			1
Female	41	Buddhist	none	4	4	4	4	4	4	4	1	1	1	4	4	1	1	1	1	1	1	1	1	1	1	1	1	1	2	1	1	1	39	5	7	3	1	mRNA
Female	41	Buddhist	other	3	3	2	3	4	3	3	3	2	1	3	4	3	3	3	3	3	2	2	3	2	2	2	4	1	2	0	1	1	34	15	17	-2	1	mRNA
Female	54	Buddhist	none	1	1	1	1	1	1	1	1	1	1	1	1	1	1	1	1	1	5	5	5	5	5	5	5	1	0	0	2	2	12	5	35	5	0	0	0	0	0	0
Female	45	Buddhist	Diabetes	1	2	1	3	1	4	2	2	4	1	2	1	2	1	4	2	2	2	1	3	3	2	2	1	1	2	0	0	1	24	11	14	1	1	mRNA
Female	52	Buddhist	none	3	3	2	1	3	3	2	3	3	3	2	3	3	1	3	1	2	2	2	4	2	4	3	1	0	0	0	0	2	31	10	18	-2	1	mRNA				1
Female	50	Buddhist	other	2	2	2	2	2	3	2	3	3	2	2	2	3	2	2	3	2	5	4	5	5	4	4	3	1	0	0	2	2	27	12	30	5	0	0	0	0	0	0
Female	49	Buddhist	hyperlipidemia	1	1	1	1	1	1	1	1	1	1	1	1	1	1	1	1	1	5	5	5	5	5	5	5	1	0	1	1	1	12	5	35	5	0	0	0	0	0	0
Female	66	Buddhist	hypertension	3	3	3	3	3	3	3	3	3	3	3	3	3	3	3	3	3	2	2	2	2	2	2	2	1	1	0	0	3	36	15	14	5	0	0	0	0	0	0
Female	55	Buddhist	none	4	4	4	3	4	4	4	2	2	1	4	4	1	1	1	1	1	2	1	2	1	1	2	1	1	1	0	0	2	40	5	10	1	1	Adeno		1
Female	48	Buddhist	other	1	1	1	1	2	3	1	1	2	3	1	1	3	3	1	3	3	3	3	4	4	3	3	3	1	0	0	2	1	18	13	23	1	1	mRNA
Female	48	Buddhist	hypertension	3	3	3	2	3	3	3	3	4	1	1	4	3	4	4	4	4	2	1	5	2	3	2	1	1	0	0	0	1	33	19	16	2	0	0	0	0	0	0
Female	35	Buddhist	other	4	4	4	4	4	4	3	2	4	3	3	3	3	2	1	1	3	3	3	4	4	3	4	4	1	1	0	0	0	42	10	25	2	1	Inactivated			1
Female	56	Buddhist	hyperlipidemia	4	4	4	4	4	3	4	1	4	1	3	3	2	4	3	4	4	2	2	5	4	5	2	2	1	5	1	2	2	39	17	22	1	1	mRNA				1
Female	56	Buddhist	Diabetes	4	4	3	2	3	3	3	2	2	1	4	4	1	1	1	1	1	2	2	2	2	2	2	2	0	1	0	1	2	35	5	14	1	1	Inactivated	1
Female	47	Buddhist	Obesity	3	3	4	2	4	3	3	2	2	1	3	3	3	2	2	2	2	1	1	2	2	2	1	2	1	0	1	1	1	33	11	11	1	0	0	0	0	0	0
Female	56	Buddhist	none	4	4	4	4	4	4	4	4	4	4	4	4	1	1	1	1	1	1	1	1	1	1	1	1	1	0	0	2	2	48	5	7	5	0	0	0	0	0	0
Female	50	Buddhist	none	2	2	2	2	2	2	2	2	2	2	2	2	2	3	3	3	3	3	3	2	2	2	2	2	1	0	0	1	2	24	14	16	5	0	0	0	0	0	0
Female	40	Buddhist	none	4	4	4	2	4	3	4	2	1	1	4	4	1	1	1	1	1	1	1	3	2	2	2	1	1	2	0	0	1	37	5	12	1	1	mRNA
Male	50	Buddhist	none	4	4	3	3	4	2	4	2	3	3	4	4	1	1	1	1	2	2	1	3	3	2	4	2	1	2	1	2	2	40	6	17	-1	1	mRNA
Female	53	Buddhist	none	3	3	3	3	3	3	3	3	2	3	4	3	3	1	3	1	3	2	1	3	2	2	2	1	0	0	0	2	2	36	11	13	2	1	mRNA				1
Female	45	Buddhist	other	3	3	2	3	3	3	3	3	3	3	3	3	3	3	3	3	3	4	4	4	4	4	4	4	1	0	1	0	1	35	15	28	5	0	0	0	0	0	0
Female	30	Buddhist	none	3	3	2	2	3	2	3	2	2	1	3	3	3	3	3	3	3	2	2	4	4	4	3	2	1	0	0	0	0	29	15	21	0	1	mRNA				1
Female	49	Buddhist	none	4	4	3	3	3	3	1	1	2	1	3	1	1	1	1	1	1	1	1	1	1	1	1	1	1	0	0	2	1	29	5	7	1	1	Any
Female	72	Buddhist	none	2	3	2	3	2	3	3	3	2	3	3	3	1	1	1	1	1	3	3	3	3	3	3	3	0	5	1	0	3	32	5	21	5	0	0	0	0	0	0
Female	61	Buddhist	hypertension	4	4	3	4	4	4	3	2	4	3	2	4	4	3	4	3	3	1	2	1	1	2	2	3	1	1	0	0	3	41	17	12	5	0	0	0	0	0	0
Female	66	Buddhist	Obesity	3	3	3	2	4	2	4	1	2	1	3	3	3	3	3	3	3	3	5	3	3	3	4	3	0	2	0	0	3	31	15	24	3	0	0	0	0	0	0
Female	56	Buddhist	none	1	1	1	1	1	1	1	1	1	1	1	4	1	1	1	1	2	2	2	2	2	2	2	2	1	0	0	2	2	15	6	14	-3	1	mRNA
Female	47	Buddhist	none	3	1	3	2	3	2	2	2	3	2	2	2	3	4	4	4	4	4	4	3	4	5	3	5	1	2	0	0	1	27	19	28	-1	0	0	0	0	0	0
Female	58	Buddhist	none	3	3	3	1	3	3	3	1	1	2	4	4	1	1	1	3	3	1	1	1	1	1	1	2	1	0	1	0	2	31	9	8	1	1	Inactivated	1
Female	45	Buddhist	none	3	3	3	3	4	3	3	2	3	1	3	3	3	3	3	2	3	2	2	3	2	3	2	2	0	1	0	0	1	34	14	16	-1	0	0	0	0	0	0
Female	45	Buddhist	none	1	1	1	1	1	1	1	1	1	1	1	1	1	1	1	1	1	3	3	3	3	3	3	3	0	0	0	1	1	12	5	21	1	0	0	0	0	0	0
Female	49	Buddhist	other	1	2	1	1	1	1	2	1	2	2	1	2	3	3	3	4	4	4	4	5	4	4	4	3	1	0	0	2	1	17	17	28	-3	0	0	0	0	0	0
Female	68	Buddhist	hypertension	4	4	4	4	4	4	4	4	4	4	4	4	4	4	4	4	4	3	3	3	3	3	3	3	0	5	0	1	3	48	20	21	0	0	0	0	0	0	0
Female	58	Buddhist	hypertension	3	2	1	1	3	4	4	4	1	1	4	4	1	1	1	1	1	2	2	1	1	1	1	1	0	2	0	1	2	32	5	9	1	1	Adeno		1
Female	42	Buddhist	Obesity	3	4	4	3	3	4	3	3	4	2	4	4	4	3	2	2	3	2	2	3	2	3	3	3	0	0	0	0	1	41	14	18	4	0	0	0	0	0	0
Female	40	Buddhist	none	3	4	4	3	4	3	4	1	1	1	4	4	1	2	2	2	2	2	2	5	4	3	3	3	0	0	0	0	1	36	9	22	-1	1	mRNA
Female	47	Buddhist	Obesity	3	3	3	3	3	3	3	3	3	3	3	3	3	3	3	3	3	2	2	2	2	2	2	2	1	0	0	0	1	36	15	14	5	0	0	0	0	0	0
Female	67	Buddhist	bone and skeletal disorder	3	1	1	1	1	3	1	3	2	3	3	3	3	4	3	3	3	3	3	3	3	3	2	2	0	0	0	2	3	25	16	19	2	0	0	0	0	0	0
Female	62	Buddhist	hypertension	3	3	3	3	3	3	3	3	3	3	3	3	1	1	1	1	1	2	2	3	2	2	2	2	1	2	1	0	3	36	5	15	-3	1	Adeno		1
Female	44	Buddhist	none	1	1	1	1	1	1	1	3	3	1	1	1	1	3	1	1	1	2	2	4	3	3	2	2	1	0	0	0	1	16	7	18	1	1	mRNA
Female	50	Buddhist	hypertension	2	2	2	2	2	2	2	2	2	2	2	2	1	1	1	1	2	2	2	2	2	2	2	2	1	0	0	1	2	24	6	14	5	0	0	0	0	0	0
Female	34	Buddhist	Diabetes	3	1	3	2	4	2	1	2	2	1	3	2	3	2	1	3	3	3	5	2	3	1	1	4	1	4	0	0	0	26	12	19	0	0	0	0	0	0	0
Female	48	Buddhist	none	4	3	3	1	4	4	3	1	1	1	4	4	1	1	2	3	3	1	1	3	3	3	2	2	1	0	0	1	1	33	10	15	1	1	mRNA				1
Male	67	Buddhist	bone and skeletal disorder	2	3	3	3	3	1	3	2	3	3	2	3	3	2	3	3	3	1	1	5	2	4	1	2	1	0	0	2	3	31	14	16	-1	1	mRNA				1
Female	39	Buddhist	none	4	4	3	3	4	4	3	3	3	3	3	3	2	1	1	1	2	1	1	5	2	2	2	2	0	1	1	0	0	40	7	15	-1	0	0	0	0	0	0
Female	58	Buddhist	none	4	4	4	4	4	4	4	4	4	4	4	4	4	4	4	4	4	3	3	3	3	3	3	3	1	0	0	2	2	48	20	21	5	0	0	0	0	0	0
Female	51	Buddhist	none	4	4	4	3	4	4	3	4	3	2	4	4	2	3	3	2	2	2	2	4	3	2	2	2	0	0	0	2	2	43	12	17	0	0	0	0	0	0	0
Female	57	Buddhist	hypertension	3	3	3	3	3	3	3	3	3	1	4	4	3	4	3	3	3	2	2	3	2	3	2	2	0	2	0	0	2	36	16	16	1	1	mRNA
Female	40	Buddhist	other	4	4	3	3	4	4	4	1	2	1	4	4	3	2	3	2	3	5	5	4	3	2	2	1	1	0	0	0	1	38	13	22	-2	1	mRNA				1
Female	53	Buddhist	none	4	4	4	4	3	1	4	1	1	1	3	4	1	1	1	1	1	2	2	3	1	2	1	3	1	0	0	1	2	34	5	14	-2	1	mRNA
Female	51	Buddhist	Diabetes	4	3	4	2	4	4	3	4	3	3	2	4	4	2	2	4	4	5	4	3	5	4	3	5	1	2	0	0	2	40	16	29	1	1	mRNA
Female	49	Buddhist	other	4	4	4	4	4	4	3	3	4	1	4	3	1	1	2	1	2	1	2	3	2	2	2	2	1	2	1	0	1	42	7	14	4	0	0	0	0	0	0
Male	45	Buddhist	hypertension	3	2	4	1	2	3	1	1	3	3	2	4	2	4	1	2	2	5	2	3	1	3	5	4	1	1	0	0	1	29	11	23	-2	0	0	0	0	0	0
Female	73	Buddhist	none	2	3	3	2	1	4	3	2	2	3	4	4	1	1	1	1	1	5	5	4	5	3	5	5	0	5	1	1	3	33	5	32	3	1	Adeno		1
Female	44	Buddhist	none	3	3	3	4	4	4	3	4	3	2	3	3	1	1	2	1	2	3	2	4	3	4	3	3	1	0	0	0	1	39	7	22	-5	1	mRNA
Female	54	Buddhist	none	1	1	1	1	1	1	1	1	1	1	4	4	1	1	1	1	1	1	1	2	2	2	1	1	0	5	0	0	2	18	5	10	-1	1	Any
Female	36	Buddhist	none	1	1	1	1	1	1	1	1	1	1	1	1	1	1	1	1	1	1	1	1	1	1	1	1	1	0	0	0	0	12	5	7	5	0	0	0	0	0	0
Female	38	Buddhist	none	3	3	3	1	1	3	2	3	3	3	3	3	3	3	3	3	3	2	3	2	2	1	1	1	1	0	0	0	0	31	15	12	1	0	0	0	0	0	0
Female	45	Buddhist	none	3	3	4	3	3	3	3	3	2	3	3	3	1	1	1	1	1	2	2	3	3	2	2	2	1	0	0	1	1	36	5	16	-1	1	mRNA				1
Female	38	Buddhist	hypertension	3	1	3	1	3	3	1	3	4	1	2	3	3	4	3	3	4	2	2	5	2	3	2	2	1	0	0	0	0	28	17	18	-1	1	mRNA				1
Female	53	Buddhist	none	1	1	1	2	1	1	1	1	2	2	1	1	3	3	3	3	3	1	1	2	1	1	1	2	1	0	1	0	2	15	15	9	1	1	Adeno		1
Female	61	Buddhist	hypertension	3	3	3	3	3	3	3	3	3	3	3	3	1	1	1	1	4	3	3	4	3	3	3	3	1	0	0	1	3	36	8	22	3	1	Inactivated			1
Female	60	Buddhist	Diabetes	3	3	3	2	3	3	3	1	1	1	3	3	3	1	1	1	3	3	4	4	4	3	4	5	1	1	0	1	3	29	9	27	1	1	mRNA
Female	40	Buddhist	none	4	3	2	3	2	3	3	2	3	2	4	4	3	2	3	2	3	2	2	1	2	1	2	2	1	0	0	0	1	35	13	12	2	0	0	0	0	0	0
Female	43	Buddhist	none	3	2	4	4	4	3	4	4	3	2	4	4	1	4	3	4	3	2	3	3	5	4	5	4	1	0	1	0	1	41	15	26	5	0	0	0	0	0	0
Female	50	Buddhist	hyperlipidemia	4	3	4	3	4	4	4	2	4	4	4	4	1	3	3	1	2	4	4	4	4	3	4	4	1	0	0	1	2	44	10	27	2	0	0	0	0	0	0
Female	30	Buddhist	none	3	3	3	1	4	1	3	1	3	3	3	3	4	3	4	4	4	3	3	5	5	4	2	2	1	0	0	0	0	31	19	24	1	1	mRNA				1
Male	56	Buddhist	hypertension	3	3	3	3	3	3	3	3	3	3	3	3	4	1	1	1	1	3	3	3	3	3	3	3	1	2	0	0	2	36	8	21	3	1	mRNA
Female	63	Buddhist	hyperlipidemia	3	3	3	3	3	3	3	3	3	3	3	3	1	2	1	1	1	4	4	4	4	4	4	4	1	0	0	2	3	36	6	28	1	1	Inactivated	1
Male	54	Buddhist	none	1	3	3	3	3	3	3	3	4	4	3	3	1	1	2	1	1	3	2	3	2	2	2	2	1	0	1	2	2	36	6	16	2	1	Inactivated	1
Female	47	Buddhist	hypertension	2	2	2	2	3	3	2	3	3	3	3	2	4	2	3	4	4	2	2	5	2	3	3	2	0	0	0	0	1	30	17	19	0	1	Adeno		1
Male	50	Buddhist	hyperlipidemia	4	3	2	4	4	2	1	4	3	4	2	2	4	3	4	2	2	1	2	1	3	1	1	1	1	0	0	0	2	35	15	10	3	0	0	0	0	0	0
Female	64	Buddhist	hypertension	4	4	4	4	4	4	4	4	4	1	4	4	1	1	1	1	1	1	1	1	1	1	1	1	1	5	1	1	3	45	5	7	1	1	Inactivated			1
Male	53	Buddhist	hyperlipidemia	3	3	2	4	2	1	1	3	2	3	1	3	1	4	4	4	2	5	2	2	3	5	1	1	1	1	0	0	2	28	15	19	0	0	0	0	0	0	0
Female	45	Buddhist	none	2	2	3	1	2	4	2	1	1	1	3	4	1	1	1	1	1	1	1	5	4	2	1	2	0	0	0	1	1	26	5	16	-2	1	mRNA
Female	63	Buddhist	hypertension	2	2	4	1	2	3	3	2	1	1	3	2	1	3	3	1	3	2	2	2	3	2	2	2	1	0	0	2	3	26	11	15	1	1	Inactivated			1
Female	58	Buddhist	bone and skeletal disorder	3	3	3	3	4	3	3	4	3	1	3	3	1	1	3	1	3	2	2	2	2	2	4	2	0	1	0	0	2	36	9	16	-1	1	Any
Female	51	Buddhist	none	3	3	3	2	3	3	3	4	4	4	3	3	4	3	3	4	4	1	1	3	3	3	2	2	1	0	0	0	2	38	18	15	2	0	0	0	0	0	0
Female	45	Buddhist	none	2	3	4	2	4	4	3	1	1	1	4	4	1	1	2	2	2	1	1	3	2	2	2	1	1	2	1	0	1	33	8	12	1	1	mRNA				1
Female	63	Buddhist	hypertension	2	3	2	2	2	3	1	3	2	3	3	2	1	1	1	1	1	2	2	3	3	4	2	2	1	2	0	2	3	28	5	18	3	0	0	0	0	0	0
Female	53	Buddhist	Diabetes	4	3	3	1	3	3	2	4	3	3	3	3	3	2	3	3	3	5	5	5	3	3	4	4	1	0	1	2	2	35	14	29	1	1	Inactivated	1
Female	44	Buddhist	none	4	3	3	1	2	1	3	1	2	1	3	3	1	1	1	1	1	1	1	2	2	2	1	1	1	1	0	0	1	27	5	10	3	1	Inactivated			1
Female	58	Buddhist	none	1	3	3	3	3	2	1	2	3	1	3	3	4	1	3	1	3	3	2	3	3	2	2	2	1	0	0	1	2	28	12	17	0	1	Inactivated			1
Female	45	Buddhist	none	3	3	3	3	3	3	3	2	2	2	2	2	3	3	3	3	3	2	2	2	2	2	3	3	1	0	0	0	1	31	15	16	2	0	0	0	0	0	0
Female	53	Buddhist	none	1	1	1	2	3	1	1	2	2	2	2	1	3	1	1	1	2	3	5	3	3	3	3	3	1	2	0	2	2	19	8	23	-2	1	Inactivated			1
Female	48	Buddhist	none	3	3	4	3	3	4	4	3	3	3	3	3	3	3	3	3	3	1	1	2	1	1	1	1	1	0	1	2	1	39	15	8	-1	1	Adeno		1
Male	51	Buddhist	none	2	3	2	3	3	2	1	3	4	2	4	3	1	2	3	3	2	5	5	3	5	5	5	5	0	0	0	0	2	32	11	33	-2	1	Inactivated			1
Female	41	Buddhist	none	3	3	3	3	3	3	2	3	3	3	3	2	4	3	3	3	3	2	2	4	3	3	3	2	1	1	1	0	1	34	16	19	-1	0	0	0	0	0	0
Female	33	Buddhist	none	3	3	3	1	2	3	1	3	2	2	2	1	4	1	3	2	3	2	2	3	3	2	2	2	0	1	0	1	0	26	13	16	-1	1	mRNA
Female	52	Buddhist	none	4	2	4	3	4	4	3	3	4	4	3	4	4	4	3	3	4	3	1	1	1	1	2	1	1	2	0	1	2	42	18	10	1	1	Adeno		1
Male	55	Buddhist	hypertension	4	4	4	4	4	4	4	4	3	4	4	4	1	1	1	1	1	3	3	3	3	3	3	3	1	0	0	2	2	47	5	21	1	0	0	0	0	0	0
Female	45	Buddhist	hypertension	3	2	2	1	4	4	2	1	2	2	1	3	3	2	1	4	2	2	3	1	4	4	5	5	1	1	0	0	1	27	12	24	-1	0	0	0	0	0	0
Female	57	Buddhist	Diabetes	3	3	3	3	3	2	2	2	2	1	3	3	4	3	3	4	4	3	3	5	5	5	3	5	1	0	0	2	2	30	18	29	0	0	0	0	0	0	0
Female	48	Buddhist	hypertension	3	3	3	3	1	1	1	1	2	2	1	1	4	4	4	4	4	3	3	5	5	4	4	3	1	0	0	1	1	22	20	27	-2	0	0	0	0	0	0
Female	56	Buddhist	none	4	4	4	4	4	4	4	4	4	4	4	4	1	1	1	1	1	1	1	1	1	1	1	1	1	0	0	0	2	48	5	7	1	1	mRNA				1
Female	32	Buddhist	Obesity	3	3	2	3	2	1	2	3	2	1	2	2	3	1	2	2	2	2	2	4	2	2	2	2	1	2	0	0	0	26	10	16	-1	1	mRNA				1
Male	45	Buddhist	none	3	3	2	3	3	3	4	3	3	3	3	3	4	4	4	4	4	2	2	3	3	3	3	2	1	1	0	0	1	36	20	18	0	0	0	0	0	0	0
Female	67	Buddhist	none	4	4	2	4	2	3	3	4	4	4	3	3	1	1	1	1	3	1	1	2	2	1	1	1	0	5	0	2	3	40	7	9	2	1	Adeno		1
Female	54	Buddhist	none	3	2	3	1	3	3	2	1	1	1	3	4	4	4	4	4	4	4	3	5	4	4	3	3	0	0	0	2	2	27	20	26	0	1	mRNA
Female	47	Buddhist	none	3	3	3	3	3	2	3	3	3	3	3	3	3	2	2	3	3	5	3	4	4	4	4	3	0	0	0	0	1	35	13	27	3	0	0	0	0	0	0
Female	58	Buddhist	other	3	3	3	3	4	2	2	3	2	4	3	4	3	4	4	2	4	3	3	3	3	3	3	3	1	0	0	0	2	36	17	21	2	1	Inactivated			1
Female	39	Buddhist	none	4	4	4	2	4	4	4	1	4	1	4	4	4	2	3	4	4	2	2	3	3	3	3	3	0	1	1	0	0	40	17	19	-1	1	mRNA
Female	51	Buddhist	none	4	4	4	3	3	3	3	2	4	3	4	4	1	3	1	1	2	2	2	2	1	2	1	2	1	0	1	2	2	41	8	12	1	1	mRNA				1
Female	72	Buddhist	none	1	3	3	3	2	2	3	4	4	2	2	4	1	1	1	1	1	3	3	3	4	3	3	3	0	5	1	1	3	33	5	22	5	0	0	0	0	0	0
Female	58	Buddhist	hypertension	4	3	4	2	4	3	4	3	3	4	4	4	1	1	1	1	1	1	1	3	2	2	2	2	0	2	0	1	2	42	5	13	1	1	Adeno		1
Female	58	Buddhist	Diabetes	3	3	3	3	3	3	3	3	3	3	3	3	3	3	3	3	3	5	5	5	5	5	5	5	1	0	0	2	2	36	15	35	5	0	0	0	0	0	0
Female	38	Buddhist	none	2	3	4	2	2	3	4	4	2	1	2	2	3	2	3	2	3	1	1	2	3	2	3	3	1	2	0	0	0	31	13	15	0	0	0	0	0	0	0
Female	50	Buddhist	none	1	1	1	1	1	4	3	1	3	3	1	3	1	1	1	1	1	2	2	2	2	2	3	2	1	0	0	1	2	23	5	15	5	0	0	0	0	0	0
Female	51	Buddhist	other	1	1	1	1	1	1	1	1	1	1	1	1	1	1	1	1	1	5	5	5	5	5	5	5	1	0	0	1	2	12	5	35	5	0	0	0	0	0	0
Female	66	Buddhist	hyperlipidemia	4	3	1	3	1	4	3	4	2	3	2	4	1	1	3	1	3	1	2	3	1	2	1	1	0	2	0	1	3	34	9	11	1	1	Adeno		1
Female	45	Buddhist	other	2	2	2	1	2	1	2	2	2	1	2	2	3	3	4	3	3	3	3	3	3	3	4	4	1	0	1	0	1	21	16	23	1	1	Inactivated			1
Male	58	Buddhist	none	3	3	2	3	4	4	3	3	3	4	3	3	3	2	3	3	1	3	4	4	5	3	4	4	1	3	0	2	2	38	12	27	1	0	0	0	0	0	0
Female	20	Buddhist	none	3	4	3	1	4	1	3	1	2	1	3	3	1	1	3	3	3	2	2	3	2	3	3	2	1	1	0	0	0	29	11	17	-2	1	Inactivated			1
Female	31	Buddhist	none	3	4	3	3	4	2	3	3	2	3	2	3	1	1	1	1	1	3	2	3	3	3	3	3	1	2	1	0	0	35	5	20	3	1	Inactivated			1
Female	43	Buddhist	none	4	4	3	4	3	3	1	3	3	4	4	4	3	2	2	4	2	2	2	2	2	2	2	2	1	0	0	2	1	40	13	14	-1	1	Inactivated			1
Female	40	Buddhist	none	4	4	4	4	4	4	4	3	2	1	4	4	1	1	2	1	3	1	1	2	2	2	2	1	0	5	1	1	1	42	8	11	2	1	mRNA				1
Female	46	Buddhist	none	3	3	3	1	3	2	3	3	3	1	3	4	3	3	3	3	3	3	3	3	3	3	3	3	1	0	1	0	1	32	15	21	-1	1	Inactivated			1
Female	37	Buddhist	none	3	3	3	2	4	3	3	2	1	1	3	3	1	1	2	1	1	2	1	4	3	4	2	2	0	2	0	0	0	31	6	18	0	1	mRNA
Male	68	Buddhist	none	3	2	3	2	2	3	2	3	2	3	2	3	2	4	3	4	4	3	3	4	3	3	4	3	0	0	0	0	3	30	17	23	5	0	0	0	0	0	0
Female	66	Buddhist	none	3	3	4	3	4	3	4	1	1	1	4	4	1	1	1	1	1	1	1	2	1	1	1	1	0	5	0	2	3	35	5	8	-1	1	Adeno		1
Female	66	Buddhist	none	3	3	4	3	4	3	4	1	1	1	4	4	1	1	1	1	1	1	1	2	2	1	1	2	0	5	0	2	3	35	5	10	-1	1	Adeno		1
Female	60	Buddhist	hypertension	4	4	4	3	3	3	4	3	4	4	4	4	3	3	3	3	3	2	2	3	2	2	2	2	1	0	0	2	3	44	15	15	2	1	Any
Male	51	Buddhist	none	4	3	3	3	4	3	4	3	3	3	3	3	1	1	2	1	2	2	1	4	2	4	1	2	1	0	0	0	2	39	7	16	-2	1	mRNA				1
Female	53	Buddhist	none	3	3	3	3	3	3	3	3	3	3	3	3	3	3	3	3	3	4	4	4	4	4	4	4	1	2	0	0	2	36	15	28	5	0	0	0	0	0	0
Female	52	Buddhist	none	3	3	3	3	3	3	3	3	3	3	3	3	3	3	4	3	3	4	4	4	4	4	3	4	0	0	1	1	2	36	16	27	1	0	0	0	0	0	0
Female	66	Buddhist	Diabetes	3	1	2	2	1	1	3	2	2	2	1	2	2	2	2	2	3	3	5	5	4	4	4	5	1	0	0	0	3	22	11	30	5	0	0	0	0	0	0
Female	57	Buddhist	hyperlipidemia	4	3	4	2	4	3	3	2	2	2	4	3	4	2	4	3	4	2	2	3	2	2	2	2	0	1	0	0	2	36	17	15	-1	1	mRNA
Female	34	Buddhist	none	1	1	1	2	3	1	1	3	2	3	2	3	1	1	1	1	1	2	2	3	3	2	2	2	0	0	0	0	0	23	5	16	1	1	mRNA				1
Female	55	Buddhist	Diabetes	1	3	3	3	3	3	3	3	3	3	3	3	3	3	3	1	1	3	3	3	3	3	3	3	0	0	0	0	2	34	11	21	2	0	0	0	0	0	0
Female	55	Buddhist	none	4	4	4	4	4	4	4	3	4	4	4	4	1	2	2	3	3	1	1	2	2	2	1	1	1	0	1	0	2	47	11	10	1	1	Any
Female	64	Buddhist	hyperlipidemia	1	1	1	3	3	3	4	2	3	4	4	4	1	1	1	1	1	1	1	2	2	2	1	1	0	0	0	1	3	33	5	10	1	1	mRNA
Female	52	Buddhist	hyperlipidemia	3	3	1	3	3	3	3	3	2	3	3	3	3	3	3	3	3	1	1	1	1	1	1	1	1	0	0	2	2	33	15	7	5	0	0	0	0	0	0
Female	59	Buddhist	Diabetes	4	4	4	4	4	4	4	4	4	4	4	4	3	3	3	3	3	2	2	4	2	3	2	2	1	0	0	2	2	48	15	17	-2	1	mRNA
Female	55	Buddhist	none	3	3	3	3	3	4	3	3	3	3	4	3	3	3	3	3	3	2	2	3	3	3	2	2	1	2	0	0	2	38	15	17	1	1	mRNA
Female	62	Buddhist	hypertension	2	3	1	2	2	2	2	1	2	2	2	2	1	1	2	1	1	2	2	2	2	2	3	2	1	1	0	2	3	23	6	15	1	0	0	0	0	0	0
Male	70	Buddhist	none	3	3	3	3	3	3	3	3	3	3	3	3	4	4	4	4	4	3	3	3	3	3	3	3	1	0	0	1	3	36	20	21	2	0	0	0	0	0	0
Female	54	Buddhist	none	1	1	1	1	1	1	1	1	1	3	1	1	1	1	1	1	1	3	3	3	3	3	3	3	0	0	0	0	2	14	5	21	-1	1	mRNA
Female	50	Buddhist	none	2	2	3	2	3	3	2	3	2	3	2	2	1	3	3	2	2	4	4	5	4	4	5	5	1	0	0	1	2	29	11	31	-4	0	0	0	0	0	0
Female	28	Buddhist	none	4	3	3	1	4	1	3	3	2	2	3	3	2	1	2	1	2	2	3	5	2	3	2	3	1	1	1	0	0	32	8	20	-1	1	mRNA
Female	52	Buddhist	none	3	4	3	3	3	2	3	3	3	3	2	2	1	1	1	1	1	2	2	2	2	2	2	2	1	0	0	1	2	34	5	14	3	1	Adeno		1
Female	52	Buddhist	Diabetes	3	3	3	3	3	1	3	1	2	1	3	4	1	2	3	3	3	2	2	2	2	2	2	2	1	0	0	0	2	30	12	14	1	1	mRNA
Female	43	Buddhist	none	3	3	3	2	4	4	4	3	3	2	4	4	3	1	2	1	2	3	3	3	3	3	3	3	1	2	1	2	1	39	9	21	-1	1	mRNA				1
Female	49	Buddhist	bone and skeletal disorder	3	3	4	4	3	3	4	3	3	4	3	3	3	1	1	1	3	1	1	3	3	3	3	2	0	0	0	1	1	40	9	16	0	1	mRNA
Female	60	Buddhist	none	4	4	4	4	4	4	4	4	4	4	4	4	3	3	3	3	3	1	1	1	1	1	1	1	0	2	0	0	3	48	15	7	5	0	0	0	0	0	0
Male	42	Buddhist	none	4	4	4	2	4	4	4	3	4	3	4	4	4	3	4	4	4	2	2	5	5	5	2	2	0	1	1	0	1	44	19	23	2	1	mRNA				1
Female	55	Buddhist	Diabetes	4	2	2	1	4	2	3	4	3	2	2	1	4	2	1	3	2	4	4	5	4	5	3	5	1	2	0	0	2	30	12	30	-1	1	Inactivated			1
Female	51	Buddhist	none	4	4	4	4	4	4	3	3	3	1	4	4	1	1	1	1	1	1	1	2	1	1	1	5	1	0	1	2	2	42	5	12	1	1	mRNA
Female	38	Buddhist	none	4	4	4	4	4	3	4	1	1	1	4	4	2	1	1	2	2	3	3	3	3	4	3	3	1	0	0	0	0	38	8	22	0	0	0	0	0	0	0
Female	69	Buddhist	Diabetes	4	3	3	2	3	4	3	1	2	1	4	4	1	1	2	2	2	2	2	3	2	2	2	2	1	5	0	2	3	34	8	15	1	1	Adeno		1
Female	41	Buddhist	none	3	3	3	3	3	2	3	3	3	3	3	3	3	3	3	3	3	1	1	2	2	2	1	1	1	1	0	0	1	35	15	10	3	0	0	0	0	0	0
Female	42	Buddhist	none	1	3	3	2	3	3	3	3	3	2	3	3	4	1	1	4	4	3	3	5	4	3	3	5	1	0	0	0	1	32	14	26	-2	1	mRNA
Male	54	Buddhist	none	4	4	4	4	4	1	4	1	1	1	4	4	1	1	1	1	1	2	2	2	2	2	2	2	0	1	1	0	2	36	5	14	-3	1	Adeno		1
Female	62	Buddhist	hypertension	4	4	3	2	3	4	3	3	4	3	4	4	3	3	4	4	4	1	2	3	2	3	2	2	1	0	0	2	3	41	18	15	2	0	0	0	0	0	0
Female	56	Buddhist	Diabetes	2	2	2	1	3	3	3	3	1	1	3	4	3	3	4	4	3	2	2	2	2	3	2	2	1	0	1	2	2	28	17	15	0	1	mRNA
Female	58	Buddhist	hypertension	4	4	4	4	4	2	4	3	4	3	4	4	1	1	1	1	1	1	1	2	2	2	1	2	1	1	1	1	2	44	5	11	1	1	Cocktail
Female	57	Buddhist	none	3	3	2	3	3	3	3	3	2	3	2	3	3	4	3	3	3	3	3	5	3	3	3	3	0	1	1	2	2	33	16	23	5	0	0	0	0	0	0
Female	49	Buddhist	hypertension	1	3	3	3	3	3	3	2	3	1	3	3	3	4	4	3	4	3	3	4	3	4	3	3	0	2	1	0	1	31	18	23	-1	1	mRNA
Female	66	Buddhist	hyperlipidemia	3	3	4	2	4	3	4	1	3	1	4	4	1	1	3	1	1	1	1	1	1	1	1	1	0	1	1	2	3	36	7	7	1	1	mRNA				1
Female	53	Buddhist	none	3	3	3	3	3	3	3	2	2	2	2	2	3	3	3	3	3	4	4	4	4	4	4	4	1	0	0	1	2	31	15	28	5	0	0	0	0	0	0
Female	60	Buddhist	other	4	3	3	3	4	3	4	3	2	1	4	4	4	3	4	2	4	2	2	3	3	3	3	2	1	0	0	2	3	38	17	18	-1	0	0	0	0	0	0
Male	64	Buddhist	Obesity	1	3	1	2	3	3	1	2	1	4	4	4	1	1	2	3	3	3	3	3	3	3	3	3	0	2	0	0	3	29	10	21	3	1	Cocktail
Female	42	Buddhist	none	4	4	3	1	4	4	3	3	4	3	3	4	3	3	3	3	3	2	2	4	2	2	2	2	1	0	0	0	1	40	15	16	-1	1	mRNA
Female	52	Buddhist	none	3	3	3	3	4	3	1	2	2	1	3	4	1	1	2	1	2	2	2	2	2	2	2	2	1	0	1	0	2	32	7	14	1	1	Any
Male	43	Buddhist	Diabetes	4	4	3	4	3	4	4	2	3	4	4	3	4	4	3	2	4	1	1	1	2	1	1	2	1	0	0	0	1	42	17	9	3	0	0	0	0	0	0
Female	46	Buddhist	none	3	3	2	1	3	3	2	1	2	1	2	2	3	3	3	3	3	2	2	5	2	4	2	2	1	0	0	0	1	25	15	19	-2	1	mRNA
Female	62	Buddhist	none	3	2	2	2	2	2	2	2	2	2	2	2	3	3	3	3	3	4	4	4	4	4	4	4	1	1	0	1	3	25	15	28	-5	1	mRNA
Female	53	Buddhist	none	4	4	4	3	4	4	1	2	2	2	2	2	4	4	4	4	4	1	1	5	5	5	1	5	1	0	0	0	2	34	20	23	2	1	mRNA
Female	54	Buddhist	other	4	4	4	3	3	4	4	1	4	1	4	4	1	1	1	1	1	1	1	1	1	1	1	1	0	5	1	0	2	40	5	7	1	1	mRNA
Male	59	Buddhist	none	3	3	3	3	3	3	3	2	3	2	3	3	4	3	3	3	3	3	2	3	2	3	2	2	1	0	0	2	2	34	16	17	0	1	Inactivated			1
Female	52	Buddhist	none	2	2	3	1	2	2	1	1	1	1	2	2	1	1	1	1	1	1	1	1	1	1	1	1	1	2	0	2	2	20	5	7	1	0	0	0	0	0	0
Female	53	Buddhist	none	3	3	1	3	3	3	2	2	3	3	3	3	4	4	4	4	4	3	3	3	3	3	3	3	1	2	0	1	2	32	20	21	-3	1	Inactivated	1
Female	57	Buddhist	hypertension	3	2	3	3	3	2	3	2	3	3	2	4	3	3	3	3	3	1	1	1	1	1	1	1	1	2	0	2	2	33	15	7	1	0	0	0	0	0	0
Female	53	Buddhist	none	3	4	3	2	3	4	3	3	3	3	4	3	3	3	3	3	3	2	2	2	2	3	3	4	1	0	0	0	2	38	15	18	-2	1	mRNA
Female	52	Buddhist	none	1	3	3	1	3	3	2	2	3	2	2	2	1	4	1	1	1	3	3	5	3	3	3	4	1	0	1	0	2	27	8	24	-1	1	mRNA
Female	44	Buddhist	Diabetes	4	4	4	4	4	4	3	4	4	4	4	4	3	3	2	1	1	3	3	3	3	3	3	3	1	1	0	0	1	47	10	21	5	0	0	0	0	0	0
Female	53	Buddhist	none	1	2	1	2	1	4	3	3	3	3	3	3	3	3	3	3	3	2	2	3	2	3	1	1	1	0	0	1	2	29	15	14	1	0	0	0	0	0	0
Female	41	Buddhist	none	1	2	2	2	2	3	3	4	4	4	2	2	4	4	4	4	4	2	2	3	3	3	2	1	1	0	0	0	1	31	20	16	-1	1	Adeno		1
Female	45	Buddhist	Diabetes	3	1	3	3	2	3	1	3	2	3	2	1	3	2	2	3	1	2	1	3	3	1	2	2	1	0	0	0	1	27	11	14	0	0	0	0	0	0	0
Female	68	Buddhist	hypertension	3	3	3	3	3	3	3	3	3	3	3	3	1	1	1	1	1	3	3	3	3	3	3	3	1	2	0	2	3	36	5	21	5	0	0	0	0	0	0
Female	59	Buddhist	none	4	4	4	2	4	4	4	3	4	4	4	4	1	3	2	1	3	1	1	3	1	2	1	1	1	0	1	2	2	45	10	10	3	1	Adeno		1
Female	47	Buddhist	Diabetes	3	2	4	3	2	2	3	4	4	2	2	3	3	3	4	2	2	1	2	1	2	3	2	2	1	1	0	0	1	34	14	13	0	0	0	0	0	0	0
Female	49	Buddhist	other	3	3	3	3	4	3	2	3	3	3	3	3	3	3	1	3	3	1	1	2	1	2	1	2	1	0	0	2	1	36	13	10	1	1	Inactivated			1
Female	37	Buddhist	none	3	3	4	3	4	3	3	4	3	3	3	4	3	4	3	3	4	3	3	4	4	4	3	4	1	2	0	0	0	40	17	25	-1	1	mRNA
Female	57	Buddhist	hypertension	1	1	2	2	2	2	3	3	2	4	3	3	3	4	4	4	4	1	1	3	2	3	1	2	1	0	0	0	2	28	19	13	-1	1	mRNA				1
Female	47	Buddhist	Obesity	3	3	3	2	3	3	2	2	2	1	3	3	3	3	3	3	3	2	2	3	2	2	2	2	1	1	1	0	1	30	15	15	3	1	mRNA
Female	44	Buddhist	other	3	2	1	1	4	3	1	3	2	3	4	3	4	4	3	4	4	2	2	3	3	3	3	3	1	5	0	0	1	30	19	19	1	0	0	0	0	0	0
Male	55	Buddhist	none	3	3	3	3	3	3	3	3	3	3	3	3	3	1	1	1	1	3	3	3	3	3	3	3	1	0	0	0	2	36	7	21	1	1	Inactivated	1
Female	51	Buddhist	none	2	3	3	2	2	3	1	1	3	2	2	3	1	2	3	2	1	3	4	3	4	4	4	4	0	3	0	0	2	27	9	26	1	0	0	0	0	0	0
Male	64	Buddhist	none	4	4	4	3	3	3	4	2	2	1	4	4	2	1	3	2	2	1	1	2	2	2	1	2	1	0	1	0	3	38	10	11	3	1	mRNA
Female	66	Buddhist	hypertension	3	3	3	3	2	3	3	2	1	3	3	3	3	3	3	3	3	4	4	4	4	4	4	4	1	5	0	2	3	32	15	28	1	1	Adeno		1
Female	54	Buddhist	none	3	3	3	3	4	4	3	4	4	3	4	4	1	1	1	1	1	1	1	2	2	2	1	1	1	0	0	1	2	42	5	10	3	1	Inactivated	1
Male	58	Buddhist	none	3	3	3	2	3	2	2	2	2	2	3	3	3	4	3	3	3	3	3	4	3	4	4	4	1	0	0	1	2	30	16	25	1	1	mRNA
Female	44	Buddhist	none	2	2	3	3	3	2	3	3	3	3	4	4	1	1	1	1	2	1	1	2	2	2	2	2	1	2	1	0	1	35	6	12	1	0	0	0	0	0	0
Male	62	Buddhist	other	3	3	3	3	2	2	3	3	3	3	3	2	1	3	1	1	1	3	3	4	3	3	3	3	1	0	0	0	3	33	7	22	-2	0	0	0	0	0	0
Female	61	Buddhist	hyperlipidemia	3	3	3	2	3	3	3	3	3	1	3	3	2	3	3	3	3	4	4	4	4	4	4	4	1	5	0	1	3	33	14	28	3	0	0	0	0	0	0
Female	57	Buddhist	hypertension	3	3	3	3	3	3	3	3	3	3	3	3	3	3	3	3	3	1	1	2	1	1	1	1	1	2	0	2	2	36	15	8	0	0	0	0	0	0	0
Female	60	Buddhist	hypertension	4	4	4	4	4	4	4	4	4	4	4	4	3	3	3	3	3	4	4	4	4	4	4	4	1	0	1	1	3	48	15	28	5	0	0	0	0	0	0
Female	61	Buddhist	none	3	2	4	3	2	3	2	1	2	3	3	2	1	3	1	1	1	3	3	3	3	4	4	3	1	0	0	2	3	30	7	23	0	1	Adeno		1
Female	54	Buddhist	none	3	3	3	3	3	3	2	3	2	1	4	4	1	1	1	1	1	1	1	2	2	2	2	2	0	0	0	1	2	34	5	12	3	1	Inactivated	1
Female	59	Buddhist	none	2	2	2	2	2	2	2	2	2	2	2	2	2	2	2	2	2	2	2	4	3	4	4	4	1	0	1	0	2	24	10	23	-3	1	mRNA				1
Male	55	Buddhist	none	4	4	4	4	4	4	4	4	4	4	4	4	4	4	4	4	4	2	2	2	2	2	2	2	1	0	1	1	2	48	20	14	1	0	0	0	0	0	0
Female	62	Buddhist	none	2	2	3	3	3	4	3	2	2	3	3	3	3	2	2	4	4	2	2	4	4	3	3	2	1	5	0	0	3	33	15	20	0	0	0	0	0	0	0
Female	60	Buddhist	Diabetes	3	2	2	2	4	4	3	3	4	4	4	4	1	1	1	1	1	1	2	1	1	1	1	1	1	0	0	2	3	39	5	8	2	0	0	0	0	0	0
Female	53	Buddhist	hypertension	3	3	3	3	3	3	3	3	3	3	3	3	3	3	3	1	1	2	2	2	2	2	2	2	1	0	1	2	2	36	11	14	1	0	0	0	0	0	0
Female	47	Buddhist	other	4	3	3	3	4	3	2	3	3	2	3	3	1	1	1	1	2	2	2	2	2	2	2	2	1	0	0	0	1	36	6	14	1	1	mRNA				1
Male	68	Buddhist	none	4	4	4	4	4	3	4	1	1	1	3	4	1	1	1	1	1	1	1	1	1	1	1	1	1	0	0	0	3	37	5	7	3	1	Inactivated			1
Female	38	Buddhist	none	3	4	4	2	4	4	3	3	3	1	3	4	2	2	2	2	2	1	1	5	1	3	1	1	1	0	1	0	0	38	10	13	-3	1	mRNA
Female	56	Buddhist	Obesity	3	3	3	3	3	3	3	3	2	3	3	3	1	1	1	1	1	3	3	4	3	4	4	4	1	5	0	2	2	35	5	25	5	0	0	0	0	0	0
Male	62	Buddhist	hypertension	3	3	3	3	3	3	2	2	2	3	3	3	3	2	2	2	2	3	2	4	3	2	2	2	0	0	0	0	3	33	11	18	4	0	0	0	0	0	0
Female	62	Buddhist	hypertension	4	4	3	1	4	4	3	3	3	2	4	3	3	3	3	3	3	2	2	5	3	3	3	2	1	5	0	2	3	38	15	20	3	1	mRNA				1
Female	42	Buddhist	none	3	3	3	3	4	3	3	3	3	1	3	3	1	3	3	3	3	2	2	3	2	2	2	3	0	2	0	0	1	35	13	16	1	1	Adeno		1
Female	37	Buddhist	none	3	3	3	3	3	3	3	3	3	2	3	3	3	1	3	1	3	2	2	2	2	2	3	2	1	2	0	0	0	35	11	15	1	0	0	0	0	0	0
Female	59	Buddhist	bone and skeletal disorder	4	4	4	4	4	4	3	4	4	1	4	4	3	1	3	3	2	2	2	2	2	2	2	2	0	0	0	0	2	44	12	14	1	0	0	0	0	0	0
Female	53	Buddhist	hypertension	4	4	4	3	4	3	3	3	4	3	3	4	1	1	1	2	2	5	5	3	4	5	5	4	1	2	0	0	2	42	7	31	3	0	0	0	0	0	0
Female	45	Buddhist	Diabetes	3	1	1	1	3	3	1	1	3	1	1	3	3	1	1	3	3	1	1	1	2	1	1	1	1	0	0	0	1	22	11	8	-1	1	Adeno		1
Female	72	Buddhist	none	3	2	2	3	2	3	3	2	3	2	3	2	1	1	1	1	3	3	3	5	3	5	4	4	0	5	1	0	3	30	7	27	5	0	0	0	0	0	0
Female	51	Buddhist	Diabetes	2	2	1	1	2	1	1	3	2	2	1	1	2	2	2	2	2	3	3	3	3	3	3	3	1	0	1	1	2	19	10	21	-2	1	mRNA				1
Female	35	Buddhist	none	3	3	2	2	3	2	3	2	3	2	2	2	3	3	2	3	3	2	2	3	3	3	3	3	0	2	0	0	0	29	14	19	-3	1	mRNA
Female	59	Buddhist	hypertension	2	3	3	1	3	3	2	3	3	1	3	3	3	3	2	2	2	2	1	2	2	2	2	2	0	2	0	0	2	30	12	13	-1	1	mRNA
Female	54	Buddhist	none	3	3	1	1	3	3	3	3	3	1	3	3	3	1	3	3	3	1	1	2	1	2	1	2	1	2	0	0	2	30	13	10	2	1	Adeno		1
Female	53	Buddhist	none	3	4	4	3	3	3	3	3	3	4	4	4	1	1	2	2	2	1	1	1	1	1	2	2	1	2	0	2	2	41	8	9	1	1	mRNA
Female	49	Buddhist	Diabetes	4	4	3	4	3	3	3	2	4	2	4	3	4	3	4	4	1	1	2	1	2	1	3	1	1	0	0	0	1	39	16	11	3	1	mRNA
Female	45	Buddhist	none	3	3	3	3	3	3	3	2	3	2	2	3	3	2	2	2	3	1	1	5	5	5	5	2	1	0	0	0	1	33	12	24	0	0	0	0	0	0	0
Male	34	Buddhist	none	2	1	3	2	3	4	2	2	1	3	2	3	3	2	2	4	1	4	3	4	4	4	5	4	1	1	0	0	0	28	12	28	-2	0	0	0	0	0	0
Male	57	Buddhist	hypertension	3	3	3	3	3	3	3	3	2	3	3	3	3	2	3	3	3	1	1	2	2	2	2	1	1	2	0	1	2	35	14	11	1	1	Adeno		1
Female	76	Buddhist	hypertension	4	3	3	1	4	1	4	4	4	1	2	3	1	1	1	1	1	2	2	2	5	5	2	2	1	5	1	1	3	34	5	20	1	1	mRNA
Female	55	Buddhist	hyperlipidemia	2	2	2	1	2	2	2	2	2	2	2	2	2	2	2	2	2	2	2	3	2	2	2	2	1	0	1	0	2	23	10	15	3	0	0	0	0	0	0
Female	52	Buddhist	none	4	4	4	4	4	4	4	4	4	4	4	4	1	1	1	1	1	1	1	1	1	1	1	1	1	0	0	1	2	48	5	7	5	0	0	0	0	0	0
Female	65	Buddhist	hypertension	2	3	3	3	3	2	2	2	2	3	2	2	3	2	2	2	2	4	4	4	4	4	4	4	1	0	1	2	3	29	11	28	-5	1	mRNA
Male	46	Buddhist	none	2	2	2	1	2	2	3	3	3	1	3	2	3	2	2	2	2	3	3	5	5	5	3	4	0	0	0	0	1	26	11	28	-2	1	mRNA
Female	59	Buddhist	hyperlipidemia	3	3	3	1	3	3	3	3	3	3	3	3	1	1	1	1	1	4	4	4	4	4	4	4	0	2	1	1	2	34	5	28	5	0	0	0	0	0	0
Female	61	Buddhist	other	3	3	3	3	3	4	4	3	3	1	4	3	1	1	1	1	1	2	2	4	2	2	2	2	1	2	1	0	3	37	5	16	-1	1	Any
Female	54	Buddhist	Diabetes	3	3	2	2	2	3	2	3	3	3	3	3	3	4	3	3	3	3	3	4	4	4	4	3	0	0	0	0	2	32	16	25	-2	0	0	0	0	0	0
Female	40	Buddhist	none	3	3	3	2	4	4	3	1	3	1	4	4	3	1	1	3	3	1	2	3	2	3	1	1	1	0	0	0	1	35	11	13	-5	1	mRNA
Female	44	Buddhist	Diabetes	4	4	2	3	2	4	4	3	2	4	4	4	4	3	3	4	2	1	2	1	1	2	2	1	1	2	0	0	1	40	16	10	0	1	Inactivated			1
Male	38	Buddhist	none	4	4	4	1	4	3	4	4	4	1	4	4	4	4	4	4	4	1	4	3	2	3	1	2	0	5	1	0	0	41	20	16	2	0	0	0	0	0	0
Female	55	Buddhist	none	4	4	4	3	4	4	4	3	4	4	3	3	3	3	2	3	3	1	1	2	1	2	1	2	1	1	1	1	2	44	14	10	-1	1	mRNA
Male	56	Buddhist	hypertension	3	3	2	3	3	2	2	3	3	3	2	3	3	2	1	1	2	3	3	3	3	4	3	4	0	0	0	1	2	32	9	23	3	0	0	0	0	0	0
Female	48	Buddhist	none	2	2	3	2	2	3	2	2	2	1	3	2	2	2	2	2	2	3	3	3	3	3	3	3	1	2	0	0	1	26	10	21	3	0	0	0	0	0	0
Female	46	Buddhist	none	4	4	3	4	4	4	3	3	3	3	3	4	1	1	1	1	1	2	2	4	2	2	2	2	1	5	0	1	1	42	5	16	-3	1	Adeno		1
Female	53	Buddhist	none	1	2	3	1	3	3	3	2	3	3	3	3	1	1	2	1	2	3	3	4	3	3	3	3	1	2	0	1	2	30	7	22	-1	1	mRNA				1
Female	48	Buddhist	Diabetes	3	3	3	2	3	3	3	3	3	3	3	3	4	3	2	3	3	5	3	4	3	3	3	4	1	0	1	0	1	35	15	25	0	0	0	0	0	0	0
Female	72	Buddhist	none	2	3	3	2	3	2	2	3	3	3	2	3	1	1	1	1	1	3	3	3	3	3	3	3	0	5	1	0	3	31	5	21	5	0	0	0	0	0	0
Female	60	Buddhist	other	1	1	3	4	3	3	1	2	4	1	1	1	1	1	1	1	1	2	2	2	2	2	2	2	1	0	0	2	3	25	5	14	1	1	mRNA
Male	39	Buddhist	other	3	4	4	3	3	3	4	3	2	1	4	4	3	1	3	1	1	1	1	3	3	3	4	1	0	0	0	1	0	38	9	16	1	1	Any
Female	52	Buddhist	Diabetes	4	3	3	3	4	3	3	3	3	2	3	3	3	3	2	3	3	2	2	3	2	2	2	2	1	0	1	1	2	37	14	15	3	1	mRNA				1
Female	72	Buddhist	none	1	3	2	3	2	2	2	3	3	3	2	2	1	1	1	1	1	3	3	3	3	3	3	3	0	5	1	0	3	28	5	21	5	0	0	0	0	0	0
Female	40	Buddhist	other	3	3	3	1	4	4	4	4	3	1	3	4	3	2	3	4	3	2	2	5	5	5	4	4	1	2	0	1	1	37	15	27	0	1	mRNA				1
Male	51	Buddhist	Diabetes	1	3	3	3	4	3	2	1	2	1	3	3	1	2	4	1	2	5	3	1	2	2	5	5	1	2	0	0	2	29	10	23	-2	1	Inactivated			1
Female	62	Buddhist	none	3	3	3	3	3	2	2	3	3	1	2	3	1	1	1	1	1	1	1	3	2	1	1	2	0	4	1	0	3	31	5	11	-2	1	Adeno		1
Female	48	Buddhist	none	4	4	4	4	4	4	4	4	4	3	4	4	1	1	1	1	1	1	1	1	1	1	1	1	1	2	0	2	1	47	5	7	5	0	0	0	0	0	0
Male	66	Buddhist	hypertension	3	3	3	3	2	3	3	3	3	3	3	3	2	1	2	1	1	2	2	2	2	2	2	2	1	0	0	2	3	35	7	14	5	0	0	0	0	0	0
Female	47	Buddhist	none	4	4	3	4	3	4	4	2	3	2	4	4	1	1	1	2	2	1	1	2	2	2	2	2	1	0	0	1	1	41	7	12	4	0	0	0	0	0	0
Female	60	Buddhist	Diabetes	4	4	4	4	4	4	4	4	4	4	4	4	3	3	3	3	3	2	2	2	2	2	2	2	1	0	0	1	3	48	15	14	5	0	0	0	0	0	0
Female	48	Buddhist	none	3	4	4	1	4	3	1	3	3	3	4	4	1	1	2	3	3	2	2	5	3	3	3	1	1	0	1	1	1	37	10	19	-2	1	mRNA
Female	47	Buddhist	none	4	4	4	4	4	4	4	4	4	3	3	4	1	1	1	1	1	2	2	2	2	2	2	2	0	0	0	1	1	46	5	14	1	1	mRNA
Male	56	Buddhist	none	3	3	4	4	4	4	3	2	2	1	4	4	1	1	1	1	1	1	1	1	1	1	1	1	1	0	0	1	2	38	5	7	1	1	Inactivated			1
Female	51	Buddhist	none	3	3	3	3	2	3	3	3	3	3	3	3	1	1	1	1	1	3	3	3	3	3	3	3	1	2	0	0	2	35	5	21	1	1	mRNA
Female	35	Buddhist	none	1	3	2	2	3	1	2	2	1	2	3	2	3	1	4	2	1	5	3	4	4	3	4	5	1	5	0	0	0	24	11	28	0	1	mRNA
Female	51	Buddhist	none	3	2	3	2	2	2	2	2	2	3	3	3	1	3	3	1	3	1	1	5	5	1	1	1	1	0	0	2	2	29	11	15	0	0	0	0	0	0	0
Female	44	Buddhist	none	1	1	1	1	1	1	3	1	1	2	2	2	3	1	1	3	3	2	2	2	2	2	2	2	1	0	0	1	1	17	11	14	5	0	0	0	0	0	0
Female	56	Buddhist	Diabetes	2	3	1	2	2	1	3	2	2	1	2	3	1	3	2	3	1	4	3	4	4	5	4	4	1	1	0	0	2	24	10	28	-2	0	0	0	0	0	0
Female	55	Buddhist	none	1	2	3	3	3	4	4	4	1	3	1	1	1	1	1	1	1	2	2	2	2	2	2	2	0	0	0	2	2	30	5	14	5	0	0	0	0	0	0
Male	49	Buddhist	none	4	4	4	4	4	3	4	3	3	3	4	4	1	1	1	3	3	2	2	3	3	2	2	2	0	0	0	2	1	44	9	16	1	1	Cocktail
Male	48	Buddhist	Diabetes	4	4	3	4	2	2	4	2	4	3	2	4	2	3	2	3	3	2	1	3	2	2	1	3	1	2	0	0	1	38	13	14	2	1	mRNA
Female	56	Buddhist	none	4	4	3	3	3	3	4	3	3	3	3	3	4	4	4	4	4	2	2	2	2	2	2	2	1	0	0	2	2	39	20	14	5	0	0	0	0	0	0
Female	62	Buddhist	bone and skeletal disorder	1	3	3	3	2	2	1	3	2	1	3	2	1	4	2	2	3	1	3	3	5	4	5	4	0	2	0	0	3	26	12	25	-2	0	0	0	0	0	0
Female	48	Buddhist	hypertension	3	3	3	3	4	4	4	3	3	3	4	4	3	1	1	1	1	1	1	2	2	2	2	2	1	0	0	2	1	41	7	12	1	1	mRNA
Female	29	Buddhist	none	3	2	2	2	2	2	3	3	3	1	2	2	2	1	1	3	3	2	2	2	2	2	2	2	1	2	0	0	0	27	10	14	3	0	0	0	0	0	0
Female	32	Buddhist	none	2	3	3	2	3	3	3	3	3	4	3	3	3	3	2	4	3	2	2	3	2	3	2	2	1	0	0	0	0	35	15	16	2	0	0	0	0	0	0
Female	56	Buddhist	bone and skeletal disorder	3	3	3	2	2	3	3	3	3	2	3	3	3	3	3	2	2	4	4	4	5	5	5	5	1	1	0	2	2	33	13	32	1	1	mRNA
Female	71	Buddhist	none	4	3	4	1	4	4	4	3	4	3	4	4	1	1	1	1	1	1	1	5	2	2	1	1	1	2	0	1	3	42	5	13	3	1	mRNA
Female	63	Buddhist	hypertension	3	3	2	3	3	3	2	3	3	1	3	3	1	1	1	1	1	3	3	3	3	3	3	3	0	0	0	1	3	32	5	21	1	1	Adeno		1
Female	63	Buddhist	hypertension	4	3	3	3	3	4	3	3	3	3	3	3	1	2	2	3	2	1	1	3	2	2	2	2	1	1	1	0	3	38	10	13	-1	1	mRNA
Female	54	Buddhist	none	4	4	4	4	4	4	4	1	3	1	4	4	3	1	2	1	2	1	1	1	1	1	1	1	1	0	0	1	2	41	9	7	1	1	Cocktail
Female	52	Buddhist	none	3	3	3	3	3	3	3	3	3	3	3	3	3	3	3	3	3	3	3	3	3	4	3	4	1	0	0	1	2	36	15	23	5	0	0	0	0	0	0
Female	45	Buddhist	bone and skeletal disorder	3	3	1	4	3	2	2	1	3	2	4	3	1	2	3	1	3	5	4	5	4	5	4	5	1	1	0	0	1	31	10	32	-1	1	mRNA
Female	55	Buddhist	other	3	3	3	3	3	3	3	3	4	3	3	3	3	3	3	4	3	2	2	3	2	2	2	2	1	0	0	1	2	37	16	15	1	1	mRNA
Female	53	Buddhist	none	2	2	2	2	2	2	2	2	2	2	2	2	2	2	2	2	2	3	3	4	3	4	4	4	1	2	1	2	2	24	10	25	3	0	0	0	0	0	0
Female	40	Buddhist	none	2	2	2	1	2	1	1	2	1	3	2	2	2	1	1	2	1	3	3	3	3	3	4	5	1	0	0	0	1	21	7	24	1	1	mRNA				1
Female	48	Buddhist	none	4	3	3	1	4	3	1	3	2	1	3	3	1	1	2	3	2	2	2	2	2	2	2	2	1	1	0	0	1	31	9	14	-2	1	Cocktail
Female	49	Buddhist	none	3	3	3	3	3	3	4	4	3	3	3	3	1	1	1	1	1	5	5	5	5	5	5	5	1	0	1	2	1	38	5	35	5	0	0	0	0	0	0
Female	59	Buddhist	none	1	1	2	2	3	3	2	2	3	2	2	3	2	2	2	2	2	2	2	3	2	2	2	2	1	0	0	2	2	26	10	15	2	0	0	0	0	0	0
Female	70	Buddhist	hypertension	1	1	1	1	1	1	1	1	1	1	1	1	4	1	3	4	4	1	1	1	1	1	1	1	0	5	0	2	3	12	16	7	1	1	Cocktail
Female	62	Buddhist	hypertension	3	2	4	2	1	1	3	2	3	4	2	3	3	1	1	3	4	2	3	4	5	5	2	4	1	0	0	0	3	30	12	25	0	0	0	0	0	0	0
Male	46	Buddhist	hyperlipidemia	2	4	2	3	2	1	1	2	1	3	2	3	4	3	1	4	2	3	1	1	2	3	3	4	0	2	0	0	1	26	14	17	0	1	mRNA
Female	69	Buddhist	Diabetes	4	4	4	4	3	3	3	3	4	4	4	3	3	3	3	3	3	1	1	2	2	2	2	1	1	1	1	1	3	43	15	11	1	1	Adeno		1
Female	54	Buddhist	hyperlipidemia	3	4	4	3	4	3	3	3	3	3	3	3	4	3	3	3	3	2	2	4	2	2	4	2	1	1	0	0	2	39	16	18	-1	1	mRNA				1
Female	45	Buddhist	none	3	3	3	3	3	4	2	2	4	3	4	4	3	1	3	3	3	3	3	3	3	3	4	3	1	0	0	1	1	38	13	22	-1	1	mRNA
Female	40	Buddhist	none	3	3	4	3	3	3	3	3	3	2	2	2	1	1	2	1	1	2	2	2	2	2	2	2	1	1	1	0	1	34	6	14	-2	1	Inactivated	1
Female	57	Buddhist	none	3	3	2	1	3	4	1	4	4	4	3	3	3	1	1	1	1	2	1	2	1	1	1	2	1	2	0	1	2	35	7	10	5	0	0	0	0	0	0
Male	34	Buddhist	none	4	3	1	2	2	4	4	3	2	2	3	3	4	3	2	2	3	3	4	5	3	4	5	3	0	4	0	0	0	33	14	27	-2	0	0	0	0	0	0
Female	43	Buddhist	none	4	4	3	3	3	3	3	3	4	3	4	4	3	3	3	3	3	3	3	3	3	3	3	3	0	2	0	0	1	41	15	21	0	1	mRNA				1
Female	60	Buddhist	none	3	1	3	1	1	1	1	2	3	1	1	3	3	1	1	1	1	1	1	3	2	3	2	2	1	0	0	2	3	21	7	14	-3	1	mRNA
Female	47	Buddhist	none	3	3	3	3	3	3	3	3	3	3	3	3	3	3	3	3	3	2	2	2	2	2	2	2	1	0	0	1	1	36	15	14	1	1	mRNA				1
Female	54	Buddhist	other	4	4	3	3	3	3	4	2	1	1	4	3	2	2	2	2	2	2	2	4	3	4	2	4	1	5	1	0	2	35	10	21	2	1	mRNA
Female	36	Buddhist	Diabetes	3	3	3	3	3	3	3	3	3	1	3	3	3	3	3	4	4	2	2	4	2	2	3	2	0	4	0	0	0	34	17	17	0	0	0	0	0	0	0
Female	61	Buddhist	none	4	4	3	3	4	4	3	1	2	1	3	4	1	1	1	1	2	2	2	2	2	2	2	2	1	0	0	2	3	36	6	14	1	1	Any
Female	44	Buddhist	none	4	4	3	3	3	4	4	3	4	4	4	4	4	3	3	1	1	2	2	2	2	2	2	2	1	0	0	0	1	44	12	14	5	0	0	0	0	0	0
Female	49	Buddhist	none	2	2	2	2	2	2	2	2	2	2	2	2	3	2	3	2	2	3	3	3	2	3	3	3	1	2	0	1	1	24	12	20	-1	1	Inactivated			1
Male	41	Buddhist	hyperlipidemia	3	3	2	1	4	4	2	3	2	1	3	2	2	2	4	3	2	2	2	1	4	5	5	4	1	2	0	0	1	30	13	23	0	0	0	0	0	0	0
Female	52	Buddhist	none	4	4	4	4	4	4	3	3	1	1	4	4	3	1	1	1	3	2	2	2	2	2	2	2	1	1	1	1	2	40	9	14	-3	1	Adeno		1
Female	33	Buddhist	Obesity	3	3	3	3	3	3	3	3	3	3	3	3	4	3	3	3	4	3	2	5	4	3	3	5	1	0	0	0	0	36	17	25	-5	1	mRNA
Female	50	Buddhist	none	4	4	4	3	4	3	3	3	3	2	4	4	1	1	1	1	3	2	1	2	2	2	2	2	1	0	1	2	2	41	7	13	-1	1	mRNA
Male	56	Buddhist	hypertension	4	3	2	2	1	1	3	3	1	4	2	2	2	1	4	3	2	3	4	4	5	1	2	2	1	0	0	0	2	28	12	21	0	0	0	0	0	0	0
Male	33	Buddhist	other	3	3	3	3	3	3	3	3	3	3	3	3	2	2	2	2	2	2	2	2	2	2	2	2	0	2	0	0	0	36	10	14	5	0	0	0	0	0	0
Male	49	Buddhist	Diabetes	4	4	3	4	3	2	4	3	2	4	3	4	4	4	2	3	3	1	1	2	2	1	1	2	1	0	0	0	1	40	16	10	-2	0	0	0	0	0	0
Female	57	Buddhist	none	3	3	3	2	3	4	3	2	4	4	4	4	1	1	2	2	1	2	2	3	2	2	2	2	1	0	1	0	2	39	7	15	4	0	0	0	0	0	0
Female	39	Buddhist	none	3	2	2	1	3	1	2	3	3	3	3	3	1	1	1	1	2	2	2	3	2	2	2	1	1	0	0	0	0	29	6	14	0	1	mRNA				1
Female	60	Buddhist	other	3	3	3	1	3	3	3	1	3	1	3	3	1	1	1	1	3	4	3	4	3	3	3	3	1	0	0	2	3	30	7	23	-1	1	Adeno		1
Female	44	Buddhist	other	3	3	4	3	4	3	3	3	3	1	3	3	1	1	1	1	1	1	1	3	3	3	2	2	0	0	0	0	1	36	5	15	1	1	mRNA
Female	43	Buddhist	Diabetes	2	3	2	1	2	1	1	1	1	1	1	1	3	2	1	3	3	3	4	4	3	4	4	4	1	0	0	1	1	17	12	26	5	0	0	0	0	0	0
Female	53	Buddhist	none	3	3	3	1	3	4	4	4	4	4	4	4	3	1	1	1	1	1	1	2	2	2	1	2	1	0	0	2	2	41	7	11	1	1	mRNA
Female	47	Buddhist	none	3	3	4	3	3	2	3	3	3	2	3	3	2	1	2	3	4	2	2	3	2	3	2	2	0	1	1	0	1	35	12	16	-1	1	mRNA
Male	67	Buddhist	none	3	1	1	1	3	3	2	2	3	2	1	3	3	2	4	3	4	3	4	5	4	5	3	3	1	0	0	2	3	25	16	27	3	0	0	0	0	0	0
Female	31	Buddhist	none	3	1	3	3	3	4	4	3	4	3	3	3	3	3	4	4	4	3	3	4	2	3	3	3	0	1	0	0	0	37	18	21	3	1	Adeno		1
Female	46	Buddhist	none	4	4	4	4	4	4	3	3	3	4	4	4	1	3	3	1	3	1	1	2	2	2	1	2	1	0	0	0	1	45	11	11	-1	1	Adeno		1
Female	55	Buddhist	none	4	4	4	3	4	4	3	3	3	1	1	2	1	1	2	1	1	4	4	4	4	4	3	4	1	1	0	2	2	36	6	27	3	1	Cocktail
Male	29	Buddhist	none	1	3	4	2	2	3	1	3	1	4	1	4	1	4	2	4	2	3	5	2	2	1	3	3	0	4	0	0	0	29	13	19	1	1	mRNA
Female	60	Buddhist	none	3	3	2	3	2	3	3	3	3	3	3	4	1	3	3	3	3	1	1	3	2	2	1	2	1	2	0	0	3	35	13	12	1	1	Inactivated	1
Female	42	Buddhist	none	3	2	2	3	2	2	3	3	1	3	3	2	3	1	3	3	3	2	2	2	2	2	2	2	1	0	0	0	1	29	13	14	2	1	Inactivated			1
Female	40	Buddhist	hypertension	3	3	3	3	3	3	3	3	3	1	4	4	3	3	1	1	3	2	2	4	3	4	3	3	1	1	1	0	1	36	11	21	5	0	0	0	0	0	0
Female	36	Buddhist	none	2	3	3	3	3	3	3	2	3	3	3	3	4	3	3	3	3	3	3	3	3	3	3	3	1	0	0	2	0	34	16	21	-2	1	Any
Female	45	Buddhist	hyperlipidemia	4	4	4	4	4	4	4	1	1	1	4	4	1	1	1	1	4	1	1	3	3	1	1	3	1	0	0	0	1	39	8	13	-1	1	Inactivated	1
Female	64	Buddhist	other	3	4	4	3	3	3	3	3	1	1	4	4	2	1	2	1	2	2	1	3	2	2	2	2	1	0	1	1	3	36	8	14	4	0	0	0	0	0	0
Male	63	Buddhist	Diabetes	4	3	3	3	4	3	3	3	2	3	3	2	3	2	3	2	3	2	2	3	2	1	3	2	0	2	0	1	3	36	13	15	0	0	0	0	0	0	0
Female	48	Buddhist	none	2	1	2	1	2	1	1	3	3	1	1	1	2	3	2	3	2	2	5	4	5	2	4	5	0	2	0	0	1	19	12	27	3	0	0	0	0	0	0
Male	42	Buddhist	Diabetes	4	4	3	4	3	4	4	2	3	3	2	2	4	3	2	3	4	1	3	3	2	2	3	1	1	2	0	0	1	38	16	15	2	0	0	0	0	0	0
Male	56	Buddhist	none	4	4	4	4	3	4	3	2	2	3	3	4	1	1	1	1	1	3	3	3	3	3	3	3	1	0	0	1	2	40	5	21	1	1	Adeno		1
Male	55	Buddhist	none	3	1	1	1	1	3	1	1	3	3	3	4	1	1	3	1	3	2	2	3	2	2	2	2	1	2	0	1	2	25	9	15	-3	1	mRNA
Female	64	Buddhist	hypertension	3	2	2	2	2	3	3	3	3	3	3	3	4	4	4	4	4	2	2	2	2	1	1	1	1	1	0	0	3	32	20	11	1	1	Inactivated	1
Male	50	Buddhist	hypertension	4	3	3	4	3	2	3	2	2	3	4	4	1	4	4	4	4	1	1	4	2	4	1	1	1	0	0	0	2	37	17	14	-1	1	mRNA
Female	52	Buddhist	none	4	4	4	3	4	4	4	3	4	2	4	4	3	3	1	1	2	1	1	2	2	2	2	1	1	0	1	2	2	44	10	11	1	1	Any
Female	62	Buddhist	Diabetes	3	4	3	4	4	3	3	3	4	3	4	4	3	1	3	1	1	2	2	2	3	2	2	2	0	5	0	1	3	42	9	15	5	0	0	0	0	0	0
Female	37	Buddhist	none	4	3	1	1	3	1	3	2	3	4	2	2	1	4	2	4	2	1	5	3	4	2	3	3	0	2	0	0	0	29	13	21	1	0	0	0	0	0	0
Female	43	Buddhist	Diabetes	3	4	2	3	2	4	3	2	3	4	3	3	4	3	3	4	3	1	1	2	1	2	2	2	1	2	0	0	1	36	17	11	0	0	0	0	0	0	0
Female	43	Buddhist	hypertension	3	1	3	1	4	4	1	1	3	4	1	1	4	4	4	4	4	2	2	4	2	2	2	2	1	0	0	2	1	27	20	16	0	1	mRNA				1
Female	44	Buddhist	other	4	4	4	3	4	4	4	3	4	3	4	4	3	3	3	3	3	3	3	3	3	3	3	3	1	0	1	0	1	45	15	21	-1	0	0	0	0	0	0
Female	32	Buddhist	none	3	2	3	3	1	4	2	2	3	4	4	2	3	2	2	3	1	2	3	3	5	5	5	4	1	5	0	0	0	33	11	27	0	0	0	0	0	0	0
Female	51	Buddhist	none	4	3	4	4	3	3	3	4	3	4	4	4	1	1	1	1	1	1	1	2	2	2	2	2	1	0	0	1	2	43	5	12	1	1	mRNA
Female	67	Buddhist	Diabetes	1	2	2	2	1	4	2	2	4	4	4	4	4	4	4	4	4	2	2	2	2	2	2	2	0	1	0	2	3	32	20	14	2	0	0	0	0	0	0
Female	44	Buddhist	none	3	3	3	3	3	3	3	3	3	3	3	3	1	1	3	1	1	3	3	3	3	3	4	3	1	0	0	0	1	36	7	22	0	1	mRNA
Female	53	Buddhist	none	4	4	3	4	4	4	4	3	3	3	4	4	1	1	3	2	2	2	2	3	2	2	2	2	1	0	1	0	2	44	9	15	2	0	0	0	0	0	0
Male	60	Buddhist	hypertension	4	4	4	3	4	4	4	4	3	3	4	4	1	1	2	2	2	2	2	5	3	4	1	1	1	0	0	2	3	45	8	18	3	1	mRNA
Female	47	Buddhist	hypertension	3	3	3	3	3	3	3	3	3	3	3	3	1	1	1	1	1	3	3	3	3	3	3	3	1	0	1	2	1	36	5	21	1	1	mRNA
Female	56	Buddhist	hyperlipidemia	2	3	4	1	3	2	3	4	2	1	2	2	1	4	2	2	3	5	2	3	2	4	4	3	0	2	0	0	2	29	12	23	0	1	mRNA				1
Female	56	Buddhist	none	3	4	3	3	4	3	3	3	2	1	2	4	3	2	2	3	4	2	2	2	2	2	2	2	1	0	1	1	2	35	14	14	-1	1	mRNA
Male	47	Buddhist	bone and skeletal disorder	3	3	3	3	2	3	3	3	3	3	3	3	3	3	3	3	3	2	2	3	3	3	2	2	1	2	0	1	1	35	15	17	1	0	0	0	0	0	0
Female	49	Buddhist	other	3	3	2	1	3	3	1	3	2	3	3	2	3	3	3	3	3	2	2	2	2	2	2	2	1	0	0	0	1	29	15	14	3	1	Adeno		1
Female	60	Buddhist	none	4	4	4	4	4	4	3	3	3	1	4	4	1	1	1	1	1	2	2	2	2	2	5	2	0	2	0	2	3	42	5	17	5	0	0	0	0	0	0
Female	50	Buddhist	none	3	3	3	1	2	3	3	3	3	3	3	3	1	1	1	1	3	3	3	3	3	3	3	3	1	0	0	0	2	33	7	21	1	1	Adeno		1
Female	46	Buddhist	none	4	4	4	2	4	3	4	1	2	1	4	4	1	1	2	1	2	1	1	2	2	1	2	2	0	0	0	0	1	37	7	11	5	0	0	0	0	0	0
Female	46	Buddhist	none	3	3	4	4	4	3	2	3	3	3	3	3	3	3	2	3	3	2	2	4	3	3	2	2	1	2	1	0	1	38	14	18	-2	1	Inactivated	1
Female	32	Buddhist	none	3	3	4	3	4	4	4	4	1	4	3	4	1	1	3	3	3	2	2	3	2	2	3	2	1	0	0	0	0	41	11	16	3	0	0	0	0	0	0
Male	38	Buddhist	none	4	4	4	4	4	4	4	3	3	3	3	3	3	3	3	2	3	2	2	3	2	2	2	2	1	2	0	1	0	43	14	15	-1	1	mRNA
Female	52	Buddhist	Diabetes	3	2	3	2	2	2	2	2	2	2	3	2	4	3	4	4	4	5	5	4	4	3	4	3	0	2	1	1	2	27	19	28	0	1	mRNA
Female	57	Buddhist	none	1	1	2	1	1	2	2	2	2	2	2	2	3	3	3	3	3	2	2	2	2	2	2	2	1	0	0	1	2	20	15	14	5	0	0	0	0	0	0
Female	49	Buddhist	none	3	3	3	1	3	3	3	1	3	1	3	4	3	3	1	3	4	2	2	3	3	3	2	2	1	0	0	1	1	31	14	17	-2	1	Any
Male	57	Buddhist	none	3	4	3	3	4	4	3	2	3	1	4	4	1	1	1	1	1	2	2	2	2	2	2	2	0	0	0	1	2	38	5	14	1	0	0	0	0	0	0
Female	53	Buddhist	hypertension	4	4	4	3	4	2	2	3	2	4	4	2	3	3	3	3	3	2	2	2	2	2	2	2	1	0	1	0	2	38	15	14	3	1	mRNA				1
Female	48	Buddhist	none	4	3	3	3	4	4	3	2	1	1	4	4	1	1	1	1	1	1	1	1	1	1	1	1	1	1	1	2	1	36	5	7	-3	1	Any
Female	25	Buddhist	none	3	3	3	3	3	3	3	3	3	3	3	3	3	4	2	4	4	1	1	3	3	2	1	2	1	0	0	0	0	36	17	13	2	0	0	0	0	0	0
Female	43	Buddhist	none	3	3	4	3	3	3	3	3	3	3	3	3	3	3	3	1	3	2	2	3	2	2	2	2	1	0	0	1	1	37	13	15	3	0	0	0	0	0	0
Female	33	Buddhist	none	3	2	2	4	1	3	2	2	4	1	1	3	3	2	1	4	1	4	5	2	2	1	3	5	1	5	0	0	0	28	11	22	2	1	mRNA				1
Female	44	Buddhist	none	4	4	4	1	4	3	3	3	3	1	4	4	1	1	1	1	1	2	2	3	3	2	2	2	0	4	1	0	1	38	5	16	-1	0	0	0	0	0	0
Male	46	Buddhist	none	3	3	3	4	4	3	3	3	3	3	3	3	1	1	1	2	2	3	3	4	3	3	3	3	1	2	0	0	1	38	7	22	5	0	0	0	0	0	0
Male	58	Buddhist	hyperlipidemia	3	2	2	1	4	2	1	3	2	3	3	2	3	1	1	4	2	2	3	3	5	4	1	1	1	1	0	0	2	28	11	19	-1	1	mRNA
Female	43	Buddhist	none	3	3	2	2	2	2	1	2	1	3	2	2	3	3	3	3	3	3	3	3	2	3	3	3	0	2	0	0	1	25	15	20	-1	1	mRNA
Female	54	Buddhist	hypertension	4	4	4	4	3	4	3	3	4	4	4	4	1	1	1	1	1	3	3	3	3	5	3	5	1	0	1	1	2	45	5	25	5	0	0	0	0	0	0
Female	57	Buddhist	hypertension	2	4	4	1	4	4	4	4	3	3	4	4	1	1	1	2	2	1	1	2	1	2	1	1	1	2	0	0	2	41	7	9	1	1	mRNA
Female	50	Buddhist	Obesity	1	1	3	1	1	2	1	3	1	1	1	3	3	3	3	3	3	4	4	4	4	4	4	4	0	0	0	1	2	19	15	28	0	1	Inactivated			1
Female	35	Buddhist	other	3	3	3	3	3	3	3	3	3	3	3	3	3	1	1	1	3	1	1	2	1	2	1	1	1	2	1	0	0	36	9	9	1	1	mRNA
Female	51	Buddhist	none	4	4	4	4	4	4	4	4	4	4	4	4	1	3	3	3	3	1	1	1	1	1	1	1	1	0	0	1	2	48	13	7	0	1	mRNA				1
Female	62	Buddhist	none	3	3	4	3	3	2	2	2	3	3	3	3	1	1	1	2	1	2	2	5	3	5	1	2	0	2	0	0	3	34	6	20	-1	1	Inactivated			1
Male	33	Buddhist	none	4	3	2	1	4	3	2	1	2	1	2	2	4	1	3	4	4	1	1	5	4	5	1	3	1	0	1	0	0	27	16	20	-2	1	mRNA				1
Male	51	Buddhist	none	4	3	4	1	4	3	3	1	3	1	4	4	4	3	4	3	4	1	1	5	2	4	4	2	1	0	1	0	2	35	18	19	-3	1	mRNA
Male	45	Buddhist	none	1	2	3	2	3	3	2	3	3	1	2	3	1	1	1	1	1	3	3	4	4	4	5	3	1	0	0	0	1	28	5	26	2	0	0	0	0	0	0
Female	54	Buddhist	none	3	3	3	2	3	3	2	2	2	2	3	3	1	1	1	2	2	2	2	3	3	3	2	2	0	1	1	2	2	31	7	17	-1	1	mRNA				1
Female	60	Buddhist	hypertension	2	2	2	2	2	2	2	2	4	2	3	3	4	4	4	4	4	2	2	2	2	2	2	2	1	2	0	1	3	28	20	14	2	1	Inactivated			1
Female	48	Buddhist	none	3	3	4	3	3	3	4	3	3	3	4	4	3	3	3	3	3	4	4	4	3	2	3	3	1	0	1	1	1	40	15	23	0	0	0	0	0	0	0
Female	68	Buddhist	none	3	4	3	2	3	3	4	3	2	2	4	4	2	1	3	2	2	1	1	3	2	3	1	2	0	2	1	0	3	37	10	13	3	1	mRNA				1
Female	43	Buddhist	none	3	4	2	1	3	3	3	4	4	3	4	3	2	4	3	4	3	2	2	3	3	3	2	3	0	1	0	0	1	37	16	18	1	1	mRNA
Female	51	Buddhist	hypertension	3	3	2	3	3	2	3	3	3	3	2	2	3	3	2	2	2	3	2	3	3	3	2	2	1	2	0	1	2	32	12	18	-1	1	Any
Female	57	Buddhist	none	4	4	2	3	2	2	2	4	4	2	4	4	3	3	3	3	3	1	1	3	2	2	2	2	1	2	0	2	2	37	15	13	0	0	0	0	0	0	0
Female	43	Buddhist	none	1	1	2	2	1	2	1	1	3	1	1	2	3	3	3	3	3	3	3	3	3	3	3	3	0	0	0	0	1	18	15	21	1	1	Inactivated	1
Male	34	Buddhist	none	1	3	3	4	4	1	2	1	3	3	1	4	2	4	2	4	1	5	3	2	1	3	5	5	0	1	0	0	0	30	13	24	0	0	0	0	0	0	0
Female	55	Buddhist	other	4	3	3	3	4	3	3	3	4	3	3	3	3	3	3	3	3	2	2	2	2	2	2	2	1	0	0	1	2	39	15	14	3	1	mRNA
Female	47	Buddhist	Diabetes	1	1	1	1	1	1	1	1	1	1	1	3	3	3	1	1	1	1	1	1	1	1	1	1	1	0	1	0	1	14	9	7	3	0	0	0	0	0	0
Female	34	Buddhist	Obesity	2	2	1	3	2	2	1	1	2	2	1	1	2	1	1	3	3	3	3	3	3	3	3	3	1	0	0	0	0	20	10	21	-2	0	0	0	0	0	0
Female	61	Buddhist	hypertension	4	4	3	3	3	3	3	2	1	3	4	3	1	1	1	1	1	1	1	2	1	1	1	1	0	1	0	1	3	36	5	8	-3	1	mRNA
Female	50	Buddhist	Obesity	3	3	2	1	3	3	2	3	2	1	3	3	3	3	2	2	3	4	4	5	4	5	4	4	0	0	0	1	2	29	13	30	-1	1	Inactivated			1
Female	47	Buddhist	other	3	2	2	2	4	1	3	1	2	1	3	4	3	1	1	3	3	2	2	4	2	3	2	2	0	0	1	0	1	28	11	17	0	1	mRNA
Male	30	Buddhist	none	3	2	1	4	4	1	2	3	1	3	2	3	3	2	4	2	2	2	3	1	3	4	5	4	1	2	0	0	0	29	13	22	2	0	0	0	0	0	0
Female	54	Buddhist	hypertension	1	1	2	2	1	1	1	1	2	2	1	1	1	1	2	1	1	3	3	3	3	3	3	4	1	0	0	1	2	16	6	22	2	0	0	0	0	0	0
Female	51	Buddhist	other	2	1	1	2	1	1	1	1	1	1	1	1	1	1	1	2	2	4	5	4	5	5	5	5	1	0	0	1	2	14	7	33	5	0	0	0	0	0	0
Male	65	Buddhist	hyperlipidemia	3	4	4	4	4	4	4	3	4	4	4	4	2	1	1	2	1	3	3	3	3	3	3	3	1	0	0	2	3	46	7	21	3	0	0	0	0	0	0
Female	32	Buddhist	none	4	3	4	4	4	4	3	2	4	4	3	4	4	3	4	4	3	5	5	3	5	5	5	5	1	0	0	0	0	43	18	33	5	0	0	0	0	0	0
Male	35	Buddhist	none	2	2	4	3	1	2	3	2	2	4	1	2	2	2	4	3	2	1	3	4	4	3	3	4	0	1	0	0	0	28	13	22	1	0	0	0	0	0	0
Female	61	Buddhist	hypertension	4	3	3	3	4	3	3	2	2	2	3	3	1	1	1	1	1	1	1	2	1	1	1	1	0	2	0	1	3	35	5	8	-3	1	mRNA
Female	38	Buddhist	none	3	3	2	3	3	3	2	3	3	3	3	2	3	3	3	4	3	3	3	4	4	3	2	2	0	0	0	0	0	33	16	21	-2	0	0	0	0	0	0
Female	71	Buddhist	hypertension	1	3	4	4	4	3	3	4	1	3	3	3	1	1	1	1	1	1	1	5	4	5	1	1	0	2	0	0	3	36	5	18	0	0	0	0	0	0	0
Female	62	Buddhist	none	4	4	3	1	4	1	4	1	2	1	4	4	1	1	1	1	1	1	1	1	1	2	4	4	1	0	0	2	3	33	5	14	-1	1	Adeno		1
Female	30	Buddhist	bone and skeletal disorder	4	3	4	3	4	2	3	3	3	3	3	4	4	4	2	4	4	1	2	1	1	2	1	2	0	0	0	0	0	39	18	10	-2	1	mRNA
Female	30	Buddhist	bone and skeletal disorder	4	4	4	3	4	4	4	3	3	4	4	4	1	1	1	1	1	1	1	2	1	2	1	1	0	0	0	0	0	45	5	9	1	1	Inactivated			1
Female	69	Buddhist	hypertension	3	3	3	3	3	3	2	2	1	1	3	3	1	1	1	1	1	2	2	4	2	3	1	1	1	0	1	1	3	30	5	15	2	1	mRNA
Female	66	Buddhist	Diabetes	2	2	3	3	3	2	2	1	1	2	3	3	3	2	2	3	2	4	4	4	4	4	4	4	1	0	1	2	3	27	12	28	5	0	0	0	0	0	0
Female	53	Buddhist	none	4	4	3	4	4	4	3	3	2	4	4	4	1	1	1	2	2	2	1	3	2	3	3	2	1	5	0	1	2	43	7	16	-1	1	mRNA
Female	45	Buddhist	none	3	3	3	3	3	3	3	3	3	3	3	3	1	3	1	1	1	3	3	3	3	3	3	3	1	0	0	0	1	36	7	21	5	0	0	0	0	0	0
Male	60	Buddhist	none	2	3	2	3	4	4	2	3	2	1	3	4	1	3	1	1	1	3	3	3	3	3	3	3	1	2	0	0	3	33	7	21	1	1	mRNA
Female	59	Buddhist	none	3	2	2	1	1	1	1	1	1	1	2	3	1	1	1	1	1	2	1	2	2	1	1	1	0	0	0	0	2	19	5	10	2	1	Adeno		1
Female	49	Buddhist	none	3	3	4	4	4	3	3	3	3	3	2	2	1	1	2	2	2	2	2	2	2	2	2	2	1	1	1	0	1	37	8	14	-3	1	Adeno		1
Female	45	Buddhist	other	3	4	4	2	4	3	3	3	3	1	3	3	1	1	2	2	3	3	2	5	4	5	2	2	1	1	0	1	1	36	9	23	2	1	mRNA				1
Male	50	Buddhist	none	3	3	4	4	4	4	4	4	4	4	4	4	1	1	1	1	1	2	2	2	2	2	2	2	0	0	0	1	2	46	5	14	5	0	0	0	0	0	0
Female	53	Buddhist	none	1	1	1	1	1	1	1	1	3	3	1	1	3	3	3	3	3	2	2	2	3	2	2	2	0	0	0	1	2	16	15	15	3	1	Inactivated	1
Female	49	Buddhist	other	3	3	3	1	4	1	1	1	4	1	1	3	4	4	4	4	4	2	2	5	2	3	3	5	0	1	0	0	1	26	20	22	-2	1	mRNA				1
Female	47	Buddhist	none	3	3	3	1	3	3	1	1	3	1	3	3	3	3	3	3	3	1	2	3	2	1	2	1	1	0	0	1	1	28	15	12	0	1	mRNA				1
Female	52	Buddhist	none	2	2	3	3	3	3	2	3	2	3	3	3	3	3	3	3	3	3	3	3	3	4	4	3	0	2	0	0	2	32	15	23	3	0	0	0	0	0	0
Female	56	Buddhist	hypertension	1	3	3	4	2	2	3	2	1	1	3	2	1	3	3	4	2	3	3	1	5	4	3	4	0	0	0	0	2	27	13	23	0	1	Inactivated			1
Female	49	Buddhist	Diabetes	3	3	4	4	4	4	3	3	1	1	4	4	3	3	3	3	3	2	2	2	2	2	2	2	1	0	0	0	1	38	15	14	1	1	mRNA				1
Female	49	Buddhist	none	3	3	3	3	3	3	3	3	3	3	3	3	4	4	4	4	4	3	3	3	3	3	3	3	1	1	1	2	1	36	20	21	5	0	0	0	0	0	0
Female	54	Buddhist	hypertension	3	3	3	3	3	2	2	2	3	3	3	3	3	3	2	2	2	5	3	4	4	4	4	4	1	2	0	1	2	33	12	28	3	0	0	0	0	0	0
Female	29	Buddhist	none	4	3	2	3	2	2	3	2	3	3	2	3	3	2	2	3	2	3	3	4	4	4	3	4	0	2	0	0	0	32	12	25	-4	1	mRNA				1
Female	58	Buddhist	bone and skeletal disorder	3	3	4	3	3	3	1	3	3	2	3	4	1	3	3	1	2	1	1	2	2	2	2	2	0	2	0	0	2	35	10	12	-1	1	Inactivated	1
Female	72	Buddhist	none	3	2	2	2	3	3	2	2	3	3	2	3	1	1	1	1	1	3	3	3	3	3	3	3	0	5	1	0	3	30	5	21	5	0	0	0	0	0	0
Female	58	Buddhist	none	4	4	4	1	4	3	3	1	4	1	4	3	3	3	4	4	4	3	3	5	3	3	3	3	0	0	0	1	2	36	18	23	-1	1	mRNA
Female	45	Buddhist	none	4	4	4	3	4	4	3	2	2	2	4	4	1	3	3	4	4	2	2	2	2	2	2	2	0	2	0	0	1	40	15	14	1	1	mRNA
Female	22	Buddhist	none	4	4	4	3	4	4	4	1	3	4	4	4	1	1	1	1	1	1	1	5	5	5	5	1	0	2	1	0	0	43	5	23	-2	1	mRNA
Female	49	Buddhist	none	3	3	2	2	2	3	3	2	2	3	3	2	1	2	2	2	1	2	2	1	1	1	2	1	0	2	0	2	1	30	8	10	5	0	0	0	0	0	0
Male	54	Buddhist	bone and skeletal disorder	1	3	1	3	3	4	3	1	1	3	1	3	4	4	2	3	2	4	3	4	5	5	4	3	0	1	0	0	2	27	15	28	0	0	0	0	0	0	0
Male	67	Buddhist	none	2	3	3	3	2	2	2	2	2	2	3	2	3	2	1	1	1	2	2	2	1	2	2	2	1	0	0	2	3	28	8	13	1	1	mRNA
Female	48	Buddhist	Obesity	3	2	4	3	4	2	3	2	3	3	4	3	1	1	1	1	1	4	4	5	5	5	4	4	0	2	1	2	1	36	5	31	1	0	0	0	0	0	0
Female	31	Buddhist	Diabetes	3	3	3	2	2	2	2	1	2	3	3	3	3	1	1	2	3	2	2	2	2	2	2	2	0	1	0	0	0	29	10	14	4	0	0	0	0	0	0
Female	53	Buddhist	hypertension	3	3	3	3	3	3	1	1	3	3	3	2	1	1	1	1	1	1	1	4	4	4	3	1	1	0	1	0	2	31	5	18	3	0	0	0	0	0	0
Male	60	Buddhist	none	3	3	3	2	3	1	3	1	3	3	3	3	1	2	4	1	1	2	2	3	3	3	2	3	1	0	0	2	3	31	9	18	0	1	mRNA				1
Female	60	Buddhist	hyperlipidemia	3	3	3	3	3	2	2	3	3	2	3	3	2	3	3	1	2	3	3	4	3	3	3	3	0	0	0	1	3	33	11	22	1	1	Adeno		1
Female	32	Buddhist	none	3	3	3	3	3	3	3	3	3	3	3	3	3	3	3	3	3	3	3	3	3	3	3	3	1	0	1	1	0	36	15	21	0	0	0	0	0	0	0
Female	65	Buddhist	Diabetes	2	2	2	3	2	3	3	2	2	2	3	2	3	3	3	3	3	3	3	3	4	4	4	4	1	0	0	2	3	28	15	25	1	0	0	0	0	0	0
Male	67	Buddhist	Diabetes	2	2	2	1	2	2	1	1	2	1	1	2	1	1	1	1	1	2	2	5	5	2	3	2	0	2	0	1	3	19	5	21	1	0	0	0	0	0	0
Female	66	Buddhist	Diabetes	2	1	1	1	1	1	2	2	2	2	3	1	1	2	2	2	2	3	3	3	3	3	5	5	1	0	0	0	3	19	9	25	2	0	0	0	0	0	0
Female	29	Buddhist	none	4	4	4	3	4	4	4	3	3	2	4	4	2	1	2	1	2	2	2	3	3	3	2	2	1	2	1	0	0	43	8	17	0	1	Any
Female	42	Buddhist	hypertension	1	2	1	3	1	2	1	3	1	3	2	2	2	1	3	1	2	3	4	5	4	5	5	5	0	2	0	0	1	22	9	31	1	0	0	0	0	0	0
Female	33	Buddhist	Obesity	3	3	3	1	4	3	3	3	3	1	3	3	3	3	3	2	3	2	2	3	2	2	2	2	1	2	0	0	0	33	14	15	-1	1	mRNA
Female	45	Buddhist	none	3	3	3	2	3	3	2	3	3	3	3	3	3	1	1	1	1	3	3	4	3	3	3	3	1	0	0	1	1	34	7	22	-3	1	Adeno		1
Female	42	Buddhist	none	3	4	4	1	4	4	4	4	4	1	4	4	1	1	1	1	1	1	1	3	2	2	4	4	0	1	1	0	1	41	5	17	1	1	mRNA
Male	32	Buddhist	none	4	2	3	3	2	3	4	4	1	2	2	1	3	4	2	2	1	1	2	2	2	1	3	3	1	1	0	0	0	31	12	14	0	1	Adeno		1
Female	46	Buddhist	Diabetes	1	1	1	1	3	1	1	1	1	1	1	1	1	1	1	2	1	2	2	4	2	3	2	2	0	2	0	0	1	14	6	17	3	1	Inactivated	1
Female	32	Buddhist	none	4	4	3	1	4	3	2	2	3	2	2	2	4	4	4	4	4	3	3	3	3	3	3	3	1	0	1	0	0	32	20	21	0	0	0	0	0	0	0
Male	53	Buddhist	hypertension	3	3	1	1	2	1	2	2	2	2	2	3	1	1	3	1	1	3	3	4	5	5	5	5	1	0	0	0	2	24	7	30	1	1	Adeno		1
Female	21	Buddhist	none	4	3	3	3	4	3	3	3	3	3	3	3	3	3	3	3	3	2	2	2	2	2	2	2	0	2	0	0	0	38	15	14	3	1	mRNA
Female	43	Buddhist	none	3	3	3	1	3	3	1	1	1	1	3	3	1	1	2	1	1	2	2	4	2	2	2	2	1	0	0	1	1	26	6	16	3	1	mRNA				1
Female	56	Buddhist	hypertension	3	3	3	3	3	3	2	3	2	3	2	3	3	3	3	3	3	3	3	3	3	3	3	3	1	2	0	0	2	33	15	21	0	1	mRNA
Female	50	Buddhist	bone and bone and skeletal disorder	3	3	3	2	2	3	3	1	2	3	3	2	3	3	2	3	2	3	3	3	4	3	3	4	1	2	0	1	2	30	13	23	-1	0	0	0	0	0	0
Female	55	Buddhist	Obesity	4	4	4	3	4	4	4	4	4	3	4	3	3	2	1	1	2	1	1	2	2	1	1	2	1	0	0	1	2	45	9	10	-3	1	Inactivated	1
Female	45	Buddhist	Diabetes	2	3	2	1	4	4	2	2	1	3	4	1	3	1	4	2	1	5	1	2	3	4	2	2	1	2	0	0	1	29	11	19	-2	0	0	0	0	0	0
Female	44	Buddhist	none	4	4	4	4	4	4	4	4	3	2	4	4	1	1	1	1	1	1	1	1	1	1	1	1	1	2	0	1	1	45	5	7	1	1	Inactivated	1
Female	54	Buddhist	other	3	3	2	3	3	1	3	3	3	1	3	3	4	4	4	4	4	4	3	4	3	3	3	3	1	0	0	2	2	31	20	23	-2	1	mRNA				1
Female	49	Buddhist	hypertension	3	3	4	3	4	3	3	4	1	1	3	3	1	1	2	1	1	2	1	3	2	3	2	2	1	1	1	0	1	35	6	15	-1	1	Any
Female	72	Buddhist	none	1	3	2	3	2	3	2	3	2	2	3	2	1	1	1	1	1	3	3	3	3	3	3	3	0	5	1	0	3	28	5	21	5	0	0	0	0	0	0
Female	49	Buddhist	none	3	3	3	3	3	1	1	3	3	3	3	3	1	1	2	1	3	2	2	2	2	2	2	2	1	0	0	0	1	32	8	14	-3	1	Any
Male	63	Buddhist	hypertension	3	2	3	3	3	4	3	2	3	3	2	3	4	4	4	4	4	1	2	2	2	2	2	2	1	0	0	2	3	34	20	13	5	0	0	0	0	0	0
Female	34	Buddhist	none	3	3	4	3	3	2	2	2	3	2	3	3	3	3	3	3	4	2	2	3	3	2	3	4	0	2	0	0	0	33	16	19	1	1	mRNA
Female	53	Buddhist	other	2	2	3	2	4	3	4	3	4	3	3	3	2	2	1	2	2	2	2	4	2	2	2	2	0	0	0	2	2	36	9	16	5	0	0	0	0	0	0
Male	62	Buddhist	none	2	2	2	2	2	2	1	2	2	2	2	2	1	1	1	1	1	2	2	3	3	3	2	2	1	0	0	2	3	23	5	17	1	1	mRNA
Female	52	Buddhist	hypertension	2	2	2	2	2	2	2	2	2	2	2	2	1	1	1	1	1	2	2	3	2	2	2	2	1	2	0	0	2	24	5	15	-2	1	Cocktail
Female	33	Buddhist	none	3	2	3	2	3	2	3	3	2	2	2	3	3	2	3	2	2	2	2	4	4	4	3	3	1	1	0	0	0	30	12	22	-3	1	mRNA
Female	52	Buddhist	none	3	2	3	2	4	3	3	4	4	3	4	3	3	4	4	3	4	3	4	4	4	3	3	2	0	0	0	1	2	38	18	23	-1	1	Adeno		1
Female	46	Buddhist	none	3	2	2	3	2	2	3	2	2	2	1	2	1	1	1	1	2	2	2	2	2	2	2	2	1	1	0	0	1	26	6	14	3	0	0	0	0	0	0
Female	54	Buddhist	none	4	4	4	4	4	4	3	3	4	3	4	4	3	3	4	4	4	5	5	3	3	3	5	5	0	0	0	2	2	45	18	29	-3	1	mRNA				1
Female	54	Buddhist	none	3	3	3	1	3	1	3	1	3	3	3	3	1	1	1	1	3	5	5	5	5	5	5	5	1	0	1	1	2	30	7	35	-1	1	mRNA
Female	60	Buddhist	bone and skeletal disorder	4	4	4	3	4	1	3	1	4	1	3	4	3	1	3	3	3	3	2	3	3	3	2	2	0	5	0	0	3	36	13	18	-2	0	0	0	0	0	0
Female	43	Buddhist	other	3	3	3	3	4	3	3	3	3	3	4	2	3	3	3	3	3	1	1	3	3	2	2	2	0	2	0	0	1	37	15	14	3	0	0	0	0	0	0
Female	49	Buddhist	none	2	2	3	3	2	3	2	3	3	3	2	2	1	1	2	2	1	5	5	3	3	3	2	2	1	2	1	0	1	30	7	23	-3	1	mRNA				1
Female	46	Buddhist	other	2	2	2	2	2	2	2	2	3	2	2	3	2	2	2	2	2	3	3	3	3	3	3	3	1	5	0	1	1	26	10	21	-1	1	mRNA				1
Female	64	Buddhist	other	4	4	3	3	4	3	4	3	3	2	4	4	1	1	1	1	1	2	2	2	2	2	2	2	1	1	1	2	3	41	5	14	3	1	mRNA				1
Female	34	Buddhist	none	3	3	3	3	4	2	3	3	3	2	3	3	3	3	3	3	4	2	2	3	3	3	3	2	1	1	0	0	0	35	16	18	-2	1	mRNA
Female	38	Buddhist	none	4	4	4	3	4	4	3	3	4	4	4	4	1	3	1	1	1	3	3	5	3	5	3	5	1	2	0	0	0	45	7	27	5	0	0	0	0	0	0
Female	46	Buddhist	other	2	2	2	2	2	3	1	2	2	2	2	2	3	2	2	2	2	3	2	3	3	3	3	2	0	1	0	0	1	24	11	19	1	1	mRNA
Female	32	Buddhist	none	1	2	3	3	2	4	3	2	4	2	2	1	1	3	1	3	2	5	3	4	5	4	1	2	0	4	0	0	0	29	10	24	0	0	0	0	0	0	0
Male	46	Buddhist	hypertension	4	4	3	2	4	3	3	3	2	1	4	4	1	1	1	1	1	2	2	2	2	2	2	2	0	2	0	0	1	37	5	14	3	1	mRNA
Female	58	Buddhist	none	3	1	3	4	3	3	1	3	3	3	3	3	3	3	3	1	3	1	1	2	1	1	1	1	0	1	0	2	2	33	13	8	0	1	Any
Female	54	Buddhist	none	3	4	4	3	4	3	4	3	1	1	4	4	1	1	1	1	3	2	1	5	2	2	4	2	0	5	1	0	2	38	7	18	1	1	mRNA				1
Female	60	Buddhist	none	1	3	3	3	3	3	2	3	3	3	3	4	1	1	2	1	1	1	1	1	1	1	1	1	1	0	0	2	3	34	6	7	3	1	Inactivated	1
Female	40	Buddhist	none	1	1	1	1	1	2	1	1	1	3	2	2	3	1	1	2	2	3	3	4	3	3	5	3	0	2	0	1	1	17	9	24	4	0	0	0	0	0	0
Female	33	Buddhist	none	3	3	1	2	3	2	1	1	3	2	2	3	4	4	4	4	4	4	2	3	2	4	2	2	1	2	0	0	0	26	20	19	-1	0	0	0	0	0	0
Female	55	Buddhist	hypertension	4	3	4	4	3	4	3	3	3	3	4	4	1	1	1	1	1	2	2	2	2	1	1	3	0	0	0	2	2	42	5	13	3	1	Adeno		1
Male	60	Buddhist	hypertension	4	4	4	1	4	4	3	2	4	2	3	2	1	1	1	1	1	1	1	2	1	1	1	2	1	2	0	2	3	37	5	9	-1	1	Inactivated	1
Female	41	Buddhist	none	3	3	3	2	3	3	3	1	2	1	3	3	3	1	3	3	3	3	3	4	3	3	3	3	1	0	0	1	1	30	13	22	2	1	mRNA				1
Female	57	Buddhist	other	4	4	4	3	4	4	4	3	1	1	4	4	1	1	3	1	3	2	1	2	2	2	1	1	0	0	0	1	2	40	9	11	-3	1	Adeno		1
Female	31	Buddhist	none	2	2	3	2	4	2	1	1	3	2	4	2	2	4	1	2	2	5	2	1	2	2	4	5	1	5	0	0	0	28	11	21	-1	0	0	0	0	0	0
Female	55	Buddhist	none	3	3	4	2	4	2	3	2	4	4	2	3	3	3	2	2	3	3	2	4	4	3	4	5	1	0	1	0	2	36	13	25	2	0	0	0	0	0	0
Female	48	Buddhist	other	3	3	3	3	4	4	3	3	4	2	3	4	3	3	3	3	3	2	2	3	3	2	1	2	1	0	1	2	1	39	15	15	-1	1	Inactivated			1
Female	46	Buddhist	none	3	3	4	2	4	4	3	4	4	4	3	4	1	1	1	1	1	1	1	3	2	3	1	1	1	1	1	2	1	42	5	12	2	1	mRNA
Female	65	Buddhist	none	3	4	4	2	3	3	3	2	2	2	3	3	1	1	2	2	2	2	2	4	2	4	3	2	1	0	1	1	3	34	8	19	1	1	mRNA
Male	29	Buddhist	hyperlipidemia	3	3	4	1	4	4	4	4	3	4	4	4	1	2	2	2	2	1	1	2	1	3	2	1	0	0	1	0	0	42	9	11	-1	1	Inactivated			1
Male	47	Buddhist	none	4	4	4	4	4	4	3	3	1	1	4	1	1	1	1	1	1	1	1	2	2	2	1	1	1	0	0	1	1	37	5	10	-3	1	Inactivated			1
Female	48	Buddhist	none	3	3	3	3	3	3	3	3	3	3	3	3	1	1	1	1	1	2	2	2	2	2	2	2	1	0	0	1	1	36	5	14	1	0	0	0	0	0	0
Female	39	Buddhist	other	3	3	3	2	4	4	4	1	1	1	4	4	2	1	3	3	2	2	2	3	2	3	2	2	1	2	1	0	0	34	11	16	0	1	Adeno		1
Female	55	Buddhist	none	4	3	4	3	4	4	4	3	2	1	3	4	1	1	1	1	1	2	2	3	3	3	4	3	1	0	1	2	2	39	5	20	1	1	mRNA
Female	54	Buddhist	hypertension	3	1	3	1	1	3	3	1	2	3	3	3	3	3	3	2	3	1	2	1	1	1	1	2	1	2	1	1	2	27	14	9	1	0	0	0	0	0	0
Male	60	Buddhist	Diabetes	3	3	3	2	3	3	3	3	2	2	2	3	2	2	1	2	2	5	4	3	4	5	4	4	1	1	1	2	3	32	9	29	5	0	0	0	0	0	0
Female	50	Buddhist	Diabetes	3	2	4	3	3	2	1	1	3	3	4	3	3	3	1	4	2	5	2	2	3	1	4	5	0	0	0	0	2	32	13	22	-2	1	mRNA				1
Male	56	Buddhist	none	4	4	3	2	4	4	3	3	4	1	3	4	3	2	3	2	3	2	2	4	4	4	2	3	1	0	0	2	2	39	13	21	0	1	mRNA
Female	46	Buddhist	none	3	3	3	2	3	1	1	2	3	1	4	3	1	1	2	1	1	2	1	4	3	2	2	2	0	2	1	0	1	29	6	16	-1	1	mRNA
Female	62	Buddhist	other	3	3	2	3	3	3	3	3	3	3	3	3	2	3	2	3	3	5	2	2	2	2	2	2	1	0	1	2	3	35	13	17	3	0	0	0	0	0	0
Female	63	Buddhist	none	3	3	3	3	3	3	3	3	3	3	3	3	3	3	3	3	3	4	4	4	4	4	4	4	1	2	0	0	3	36	15	28	5	0	0	0	0	0	0
Female	72	Buddhist	none	2	3	3	3	2	2	2	3	3	3	2	2	1	1	1	1	1	3	3	3	3	4	3	3	0	5	1	0	3	30	5	22	4	0	0	0	0	0	0
Female	45	Buddhist	none	4	3	2	2	4	4	3	2	3	2	4	4	4	2	1	2	3	1	1	2	2	2	2	1	1	0	0	1	1	37	12	11	-3	1	mRNA
Male	57	Buddhist	Obesity	4	4	4	4	4	4	4	3	1	1	4	4	1	1	1	1	2	2	2	2	2	2	2	1	1	2	0	1	2	41	6	13	-1	1	Adeno		1
Female	43	Buddhist	hypertension	3	3	2	2	2	3	2	3	3	3	3	2	1	2	2	1	1	2	2	2	2	2	2	2	1	2	0	0	1	31	7	14	-3	1	Adeno		1
Male	52	Buddhist	hypertension	4	4	4	3	4	4	4	1	1	1	4	4	1	1	1	1	1	1	1	1	1	1	1	1	1	1	0	0	2	38	5	7	0	0	0	0	0	0	0
Female	50	Buddhist	none	2	2	2	2	3	2	2	3	2	1	2	3	1	1	1	1	1	2	2	2	2	2	2	2	0	1	0	1	2	26	5	14	3	0	0	0	0	0	0
Female	49	Buddhist	none	2	1	1	2	1	2	3	3	2	2	3	1	3	3	4	4	4	3	3	3	4	4	3	5	1	2	0	0	1	23	18	25	-1	0	0	0	0	0	0
Male	47	Buddhist	hypertension	3	2	3	2	2	3	1	2	2	2	1	1	2	3	4	4	3	3	3	3	3	3	3	3	1	2	1	1	1	24	16	21	3	1	Inactivated	1
Female	55	Buddhist	none	3	3	4	2	4	4	3	2	2	2	2	3	3	4	2	2	3	1	1	1	1	1	1	1	1	1	1	1	2	34	14	7	1	0	0	0	0	0	0
Male	54	Buddhist	none	4	4	3	4	3	4	3	4	4	4	3	3	4	2	4	3	3	1	1	3	2	1	1	1	1	2	0	1	2	43	16	10	3	1	mRNA				1
Female	53	Buddhist	none	1	1	1	1	1	1	1	1	1	1	1	1	1	1	1	1	1	3	2	2	2	2	2	2	1	0	0	2	2	12	5	15	3	1	Inactivated	1
Female	54	Buddhist	hypertension	3	2	3	2	2	3	3	3	3	2	3	3	1	1	3	1	1	2	2	2	2	2	2	2	1	0	1	1	2	32	7	14	0	1	Inactivated	1
Male	57	Buddhist	hypertension	3	1	1	3	4	3	2	2	3	1	2	1	3	1	3	2	3	1	3	3	4	4	5	3	1	0	0	0	2	26	12	23	0	0	0	0	0	0	0
Female	50	Buddhist	hypertension	2	2	2	3	3	2	2	2	2	3	2	2	2	3	3	2	3	3	3	3	3	4	3	3	1	0	0	1	2	27	13	22	5	0	0	0	0	0	0
Female	52	Buddhist	none	1	1	1	1	1	1	1	1	1	1	1	1	1	1	1	1	1	4	4	4	4	4	4	4	1	2	0	2	2	12	5	28	5	0	0	0	0	0	0
Female	47	Buddhist	none	3	3	3	1	3	3	3	3	3	3	3	3	1	1	1	1	3	2	1	2	2	1	1	2	1	2	0	0	1	34	7	11	3	1	Adeno		1
Female	47	Buddhist	none	3	3	3	3	3	3	3	3	4	3	3	3	3	3	3	4	3	2	1	3	2	2	2	2	1	2	1	1	1	37	16	14	-3	1	mRNA				1
Female	50	Buddhist	none	3	3	3	1	3	3	2	2	3	3	2	3	3	3	2	2	2	2	2	2	2	1	2	2	1	0	0	1	2	31	12	13	3	0	0	0	0	0	0
Female	77	Buddhist	hyperlipidemia	3	3	3	2	2	2	3	3	4	3	2	1	4	2	3	4	4	1	1	5	2	4	1	2	1	5	1	2	3	31	17	16	0	1	mRNA				1
Female	74	Buddhist	hyperlipidemia	3	3	3	3	1	2	1	3	3	2	3	3	1	1	1	1	3	3	5	5	5	5	5	5	1	5	1	1	3	30	7	33	3	1	mRNA
Male	48	Buddhist	none	3	3	3	3	3	3	3	3	3	3	3	3	3	1	1	4	1	2	3	3	4	4	3	5	1	0	0	2	1	36	10	24	5	0	0	0	0	0	0
Female	35	Buddhist	hyperlipidemia	3	3	3	2	4	3	3	2	2	1	4	4	2	1	2	2	2	2	2	2	2	2	1	1	0	0	0	0	0	34	9	12	1	1	mRNA				1
Male	56	Buddhist	hyperlipidemia	3	2	4	4	1	1	3	2	3	1	1	2	2	3	2	4	1	4	5	5	2	1	2	3	1	1	0	0	2	27	12	22	2	0	0	0	0	0	0
Male	57	Buddhist	bone and skeletal disorder	3	3	3	3	3	3	3	3	3	1	3	3	3	3	3	3	3	1	1	2	1	2	2	2	1	0	0	0	2	34	15	11	2	1	Inactivated			1
Female	41	Buddhist	none	4	4	4	1	3	4	3	3	3	1	4	4	3	3	3	3	4	2	2	4	2	4	2	2	1	0	1	0	1	38	16	18	0	1	mRNA				1
Male	67	Buddhist	none	1	1	1	3	3	1	1	1	3	3	1	1	1	1	1	1	1	3	3	3	3	3	3	3	0	0	0	1	3	20	5	21	-1	0	0	0	0	0	0
Female	54	Buddhist	none	3	3	2	2	2	2	2	2	2	2	2	2	2	2	2	2	2	4	4	4	4	4	4	4	1	0	0	2	2	26	10	28	-3	0	0	0	0	0	0
Female	47	Buddhist	none	4	4	4	4	4	4	4	4	4	4	4	4	3	3	3	3	3	2	2	3	2	2	2	2	1	1	1	1	1	48	15	15	-1	1	Adeno		1
Male	47	Buddhist	Diabetes	2	2	2	2	3	3	3	3	3	3	3	3	3	3	3	4	4	2	2	4	3	3	3	2	1	2	1	0	1	32	17	19	2	1	mRNA
Male	68	Buddhist	none	3	3	3	3	3	3	3	3	3	3	3	3	3	3	3	3	3	2	2	2	2	2	2	2	1	0	0	2	3	36	15	14	5	0	0	0	0	0	0
Female	58	Buddhist	hyperlipidemia	3	4	2	4	3	2	2	2	4	2	4	4	1	1	2	1	2	1	1	3	2	4	3	3	1	5	1	1	2	36	7	17	-1	1	mRNA
Female	58	Buddhist	Diabetes	3	3	3	3	3	3	3	3	3	3	3	3	1	1	1	1	1	2	2	2	2	2	2	2	1	0	0	2	2	36	5	14	5	0	0	0	0	0	0
Male	78	Buddhist	Diabetes	4	4	4	3	4	4	4	2	3	2	4	4	3	3	3	3	3	1	1	2	1	1	1	1	1	5	0	1	3	42	15	8	2	1	Adeno		1
Female	46	Buddhist	none	4	4	4	4	4	4	4	4	4	4	4	4	3	3	3	2	3	3	5	3	2	4	3	4	1	2	1	0	1	48	14	24	-2	0	0	0	0	0	0
Female	47	Buddhist	hyperlipidemia	3	3	4	3	2	4	3	4	3	3	4	3	4	3	4	3	4	1	1	2	2	3	2	1	1	2	0	0	1	39	18	12	0	0	0	0	0	0	0
Female	48	Buddhist	hypertension	3	3	3	1	4	2	4	3	3	2	4	4	1	3	3	3	3	3	3	4	3	3	3	3	1	2	0	2	1	36	13	22	4	0	0	0	0	0	0
Female	58	Buddhist	none	3	3	2	2	2	3	3	2	3	2	3	3	1	3	3	3	2	1	1	2	2	2	1	1	1	0	1	1	2	31	12	10	-2	1	Adeno		1
Female	54	Buddhist	none	3	3	3	2	4	3	3	2	2	1	4	4	2	1	2	1	3	3	2	4	3	3	5	2	0	2	1	1	2	34	9	22	-1	1	mRNA
Female	41	Buddhist	hypertension	3	4	4	4	4	3	3	3	3	3	3	3	1	1	1	1	1	2	2	2	2	2	2	2	1	2	1	0	1	40	5	14	5	0	0	0	0	0	0
Female	49	Buddhist	none	3	3	3	2	3	3	3	2	3	3	3	3	2	1	1	1	2	3	3	3	3	3	3	3	0	0	0	0	1	34	7	21	-2	1	mRNA
Female	42	Buddhist	none	4	4	4	2	4	4	4	2	3	1	1	1	1	1	2	1	1	1	1	1	1	1	1	1	1	0	0	1	1	34	6	7	-1	1	mRNA
Male	57	Buddhist	hypertension	3	3	3	4	4	4	4	1	3	1	3	4	3	1	1	1	3	4	3	3	3	4	3	3	1	0	0	1	2	37	9	23	1	1	mRNA				1
Female	51	Buddhist	hypertension	3	3	3	2	2	2	3	1	3	2	2	1	3	3	3	3	3	2	2	3	2	2	2	3	1	0	0	1	2	27	15	16	-1	0	0	0	0	0	0
Female	48	Buddhist	none	4	4	3	3	4	4	3	4	3	3	4	4	1	1	2	1	2	2	2	2	2	2	2	2	1	0	0	1	1	43	7	14	1	1	Adeno		1
Female	50	Buddhist	none	4	3	4	3	4	4	3	3	3	2	3	4	1	1	1	1	1	1	1	2	2	2	2	2	1	1	1	0	2	40	5	12	5	0	0	0	0	0	0
Female	57	Buddhist	hyperlipidemia	1	2	1	2	2	2	2	4	4	4	2	2	1	1	2	2	2	3	3	5	4	3	4	4	1	0	1	1	2	28	8	26	-1	0	0	0	0	0	0
Male	36	Buddhist	none	3	4	3	3	4	3	3	3	3	1	4	4	1	1	1	1	1	2	1	3	1	2	2	2	1	5	0	0	0	38	5	13	1	1	Adeno		1
Female	32	Buddhist	none	3	3	3	2	3	3	3	2	3	3	3	3	3	3	3	3	3	2	2	3	4	4	2	3	1	2	0	0	0	34	15	20	1	1	mRNA
Female	43	Buddhist	none	3	3	3	3	3	3	3	3	3	3	3	3	3	3	3	3	3	3	4	4	3	4	3	4	1	0	0	2	1	36	15	25	3	0	0	0	0	0	0
Male	38	Buddhist	none	2	2	2	2	3	3	2	2	2	2	2	2	2	2	2	2	3	2	2	4	3	3	2	2	1	0	0	0	0	26	11	18	-1	1	mRNA				1
Female	45	Buddhist	none	3	3	3	3	3	3	3	3	3	3	3	3	1	1	1	1	1	1	2	3	3	3	3	2	1	0	0	1	1	36	5	17	5	0	0	0	0	0	0
Female	56	Buddhist	other	3	3	3	3	3	3	3	3	3	3	3	3	3	3	3	3	3	3	3	3	3	3	3	3	1	2	0	1	2	36	15	21	-5	1	Inactivated			1
Female	72	Buddhist	hypertension	3	3	4	2	2	2	2	3	3	2	3	4	3	3	3	3	3	2	2	4	2	4	3	2	0	1	0	2	3	33	15	19	1	0	0	0	0	0	0
Female	44	Buddhist	hyperlipidemia	3	3	3	3	3	4	3	3	3	1	3	3	1	1	1	3	3	2	2	3	3	2	2	3	1	5	0	0	1	35	9	17	2	1	mRNA				1
Female	49	Buddhist	none	2	2	2	2	2	2	2	2	2	1	2	2	3	3	2	3	3	3	3	3	3	3	3	3	1	2	1	2	1	23	14	21	1	1	mRNA				1
Female	37	Buddhist	none	3	3	3	4	4	4	2	2	4	1	3	4	1	2	2	3	3	4	4	5	4	3	4	5	0	0	0	1	0	37	11	29	0	0	0	0	0	0	0
Female	53	Buddhist	none	1	3	1	2	2	3	1	2	3	3	2	2	3	1	1	2	3	3	5	5	5	5	5	5	1	0	0	2	2	25	10	33	3	0	0	0	0	0	0
Female	37	Buddhist	none	1	2	2	1	1	1	1	1	1	2	1	1	1	2	2	3	3	4	4	4	3	3	3	5	1	0	0	0	0	15	11	26	1	0	0	0	0	0	0
Female	41	Buddhist	other	4	4	4	3	4	3	3	1	4	1	4	4	1	1	1	1	3	2	2	2	2	2	2	3	0	2	0	0	1	39	7	15	1	1	Adeno		1
Female	44	Buddhist	none	3	3	2	1	4	3	3	3	2	1	3	4	1	3	3	1	3	3	3	4	3	4	3	4	1	0	0	0	1	32	11	24	1	1	mRNA
Male	50	Buddhist	other	4	4	4	4	4	4	3	3	2	1	4	4	2	1	3	3	3	2	2	3	2	2	2	2	0	0	0	0	2	41	12	15	1	1	mRNA
Female	64	Buddhist	none	3	3	3	2	4	3	3	4	4	3	4	4	1	1	2	2	2	1	1	2	2	2	1	2	0	0	0	2	3	40	8	11	-1	1	Adeno		1
Female	53	Buddhist	none	4	4	4	4	4	4	4	4	4	4	4	4	3	3	3	3	3	3	3	3	3	3	3	3	1	5	0	1	2	48	15	21	5	0	0	0	0	0	0
Female	48	Buddhist	other	3	3	3	1	3	3	3	3	3	1	3	3	3	1	3	3	3	2	2	2	2	2	2	2	1	0	0	0	1	32	13	14	-1	1	Inactivated	1
Male	53	Buddhist	none	3	3	4	3	3	3	3	3	3	3	3	3	3	3	3	3	3	3	3	4	4	4	3	4	1	2	0	0	2	37	15	25	-5	1	mRNA				1
Female	50	Buddhist	none	4	4	4	4	4	4	3	3	4	3	4	3	3	3	3	3	3	3	4	4	4	4	3	3	0	0	0	2	2	44	15	25	2	1	mRNA
Female	55	Buddhist	hyperlipidemia	4	4	4	3	3	2	4	2	2	2	4	2	4	4	2	4	4	2	2	3	2	1	3	2	1	0	0	0	2	36	18	15	2	1	mRNA
Male	54	Buddhist	hyperlipidemia	3	3	3	3	3	3	3	1	3	1	3	3	1	1	1	1	1	1	1	1	1	1	1	1	1	2	1	1	2	32	5	7	1	1	mRNA				1
Male	44	Buddhist	hypertension	4	2	3	4	2	4	3	3	4	2	4	2	4	2	4	4	3	3	2	2	2	2	1	3	0	1	0	0	1	37	17	15	2	0	0	0	0	0	0
Female	60	Buddhist	Diabetes	4	4	4	4	2	2	2	2	2	2	4	2	1	2	2	2	2	1	1	1	1	1	1	1	1	0	1	1	3	34	9	7	2	1	Cocktail
Female	50	Buddhist	none	3	3	3	3	3	2	2	3	3	2	2	2	1	1	1	1	1	2	2	2	2	2	2	2	1	0	0	0	2	31	5	14	-1	1	Adeno		1
Female	59	Buddhist	none	3	3	2	3	2	1	1	3	3	3	3	3	3	3	1	1	3	3	1	3	3	1	3	1	1	0	0	1	2	30	11	15	-3	1	Adeno		1
Female	57	Buddhist	hypertension	4	4	4	4	4	3	3	3	3	2	3	4	3	2	2	2	2	2	2	3	2	2	2	2	1	2	0	2	2	41	11	15	3	0	0	0	0	0	0
Male	44	Buddhist	Obesity	3	2	4	2	1	3	1	3	3	4	2	3	2	4	2	1	2	1	3	2	4	4	5	1	1	2	0	0	1	31	11	20	0	0	0	0	0	0	0
Male	75	Buddhist	other	2	1	1	3	3	1	1	1	1	1	2	3	3	2	2	2	2	4	4	4	4	4	4	5	1	0	0	2	3	20	11	29	1	1	mRNA
Male	52	Buddhist	other	4	4	4	4	4	3	3	3	4	1	4	4	3	1	3	1	1	1	1	2	2	1	2	1	0	4	1	1	2	42	9	10	3	1	Any
Female	46	Buddhist	none	4	4	4	3	3	3	4	3	3	4	4	4	4	4	4	4	4	1	1	1	1	1	1	1	1	0	0	0	1	43	20	7	5	0	0	0	0	0	0
Female	51	Buddhist	none	4	4	4	4	4	4	4	4	4	4	4	4	4	4	4	4	4	1	1	1	1	1	1	1	1	2	0	1	2	48	20	7	3	0	0	0	0	0	0
Female	65	Buddhist	none	3	2	2	3	2	2	2	2	3	3	3	3	3	1	1	1	1	2	2	2	2	2	2	2	1	1	1	1	3	30	7	14	3	1	Adeno		1
Female	41	Buddhist	none	2	2	3	3	3	2	3	3	3	3	3	2	3	3	2	3	2	2	2	5	4	3	2	2	1	1	1	1	1	32	13	20	1	1	mRNA
Female	59	Buddhist	none	1	1	1	1	1	1	1	1	1	1	1	1	4	1	1	1	1	3	5	5	5	5	5	5	1	0	0	1	2	12	8	33	1	1	Adeno		1
Male	33	Buddhist	none	3	2	4	2	1	2	3	1	3	3	1	4	3	1	3	2	3	3	5	2	4	3	5	4	1	5	0	0	0	29	12	26	0	1	Inactivated	1
Female	58	Buddhist	none	4	3	3	4	3	4	3	2	3	3	3	4	3	1	3	3	3	1	1	1	1	1	1	1	1	0	0	2	2	39	13	7	1	1	mRNA
Female	62	Buddhist	none	4	3	4	3	3	3	1	1	3	3	3	3	1	1	1	1	1	2	2	2	2	2	2	2	0	0	0	1	3	34	5	14	5	0	0	0	0	0	0
Female	45	Buddhist	Diabetes	3	3	3	3	3	3	3	3	3	3	3	3	3	3	3	3	3	2	2	2	2	2	2	2	0	1	0	0	1	36	15	14	3	1	Inactivated			1
Female	44	Buddhist	none	4	3	4	3	4	3	4	4	4	4	4	4	4	4	2	2	2	3	3	3	3	3	3	3	1	2	1	1	1	45	14	21	0	0	0	0	0	0	0
Female	57	Buddhist	Diabetes	3	4	4	3	4	4	4	3	2	3	4	4	3	3	3	3	3	2	2	3	2	3	2	2	1	0	0	2	2	42	15	16	0	1	mRNA
Male	51	Buddhist	Obesity	4	4	3	4	2	3	4	2	4	3	2	4	4	3	4	2	4	1	2	1	2	1	1	1	0	2	0	0	2	39	17	9	5	0	0	0	0	0	0
Female	57	Buddhist	none	4	4	4	4	4	4	3	3	4	3	4	4	3	3	3	3	3	4	4	5	4	5	4	4	1	1	0	1	2	45	15	30	0	0	0	0	0	0	0
Male	53	Buddhist	Diabetes	4	4	3	4	3	4	3	3	4	2	2	3	4	4	2	4	3	1	2	2	1	2	3	2	0	2	0	0	2	39	17	13	-1	0	0	0	0	0	0
Female	53	Buddhist	none	2	2	3	2	2	2	1	2	2	2	2	2	1	1	2	2	2	1	2	3	3	3	2	2	1	2	0	1	2	24	8	16	0	0	0	0	0	0	0
Female	47	Buddhist	none	4	4	4	1	4	4	2	1	3	1	4	4	1	3	3	3	4	3	3	3	3	3	3	3	1	0	0	0	1	36	14	21	3	1	Adeno		1
Female	56	Buddhist	hyperlipidemia	4	4	4	3	4	4	4	3	4	1	4	4	4	3	3	3	3	2	2	4	4	4	3	3	1	1	1	1	2	43	16	22	2	0	0	0	0	0	0
Female	59	Buddhist	hypertension	3	3	3	3	3	3	2	2	3	3	3	3	3	3	3	3	3	3	3	3	3	4	3	3	1	0	0	1	2	34	15	22	-3	1	mRNA
Male	54	Buddhist	Diabetes	4	4	3	3	3	4	4	2	3	3	3	4	4	3	4	4	2	1	2	1	2	1	1	2	1	0	0	0	2	40	17	10	5	0	0	0	0	0	0
Female	39	Buddhist	hyperlipidemia	3	1	2	2	4	3	2	1	3	2	2	1	3	1	4	2	3	3	5	4	2	2	1	2	1	4	0	0	0	26	13	19	-1	0	0	0	0	0	0
Female	58	Buddhist	none	3	3	3	3	3	3	3	3	3	3	3	3	3	3	3	3	3	3	3	3	3	3	3	3	0	1	0	0	2	36	15	21	0	0	0	0	0	0	0
Male	55	Buddhist	Diabetes	4	4	2	3	4	3	3	4	3	4	4	2	4	4	2	3	4	1	2	2	2	1	1	2	1	2	0	0	2	40	17	11	3	1	mRNA
Female	25	Buddhist	other	4	4	3	3	4	3	3	3	3	3	4	4	4	4	4	4	4	2	2	2	3	2	2	2	1	1	0	0	0	41	20	15	0	1	mRNA
Female	65	Buddhist	hypertension	2	4	4	4	1	4	4	4	4	4	4	4	1	1	1	1	1	2	1	2	2	2	2	2	1	0	0	0	3	43	5	13	0	1	Any
Male	56	Buddhist	Diabetes	4	4	2	3	3	4	4	3	4	4	4	3	4	4	4	4	3	1	2	2	2	1	2	1	1	2	0	0	2	42	19	11	3	1	mRNA
Female	62	Buddhist	none	4	4	3	4	3	3	3	3	3	4	4	4	1	1	1	1	1	1	1	1	1	1	1	1	0	1	0	2	3	42	5	7	4	0	0	0	0	0	0
Male	40	Buddhist	hypertension	4	3	4	3	3	3	3	2	2	1	4	3	1	1	1	1	1	1	1	3	2	3	4	1	1	1	1	1	1	35	5	15	4	0	0	0	0	0	0
Female	51	Buddhist	Diabetes	4	4	4	3	4	4	3	3	3	1	4	4	1	1	1	1	1	2	2	4	2	2	2	2	1	0	1	2	2	41	5	16	1	1	mRNA				1
Female	55	Buddhist	hypertension	3	3	1	2	3	3	2	3	3	2	3	2	1	1	1	1	1	1	2	4	2	2	2	3	0	2	0	1	2	30	5	16	-3	1	Adeno		1
Female	49	Buddhist	Diabetes	4	3	3	4	4	3	4	3	3	3	4	4	2	3	3	4	4	3	3	4	3	4	3	3	1	0	0	0	1	42	16	23	3	1	mRNA
Male	60	Buddhist	none	4	4	4	4	4	4	4	3	4	4	4	4	1	1	1	1	1	5	5	4	3	3	3	4	1	0	0	0	3	47	5	27	2	1	mRNA				1
Female	67	Buddhist	Diabetes	3	3	3	3	3	3	3	2	3	3	3	3	3	2	3	3	2	4	4	5	4	4	3	4	0	0	0	0	3	35	13	28	5	0	0	0	0	0	0
Female	48	Buddhist	hypertension	3	4	4	4	3	4	4	2	3	3	3	4	3	3	3	3	3	2	2	3	3	3	3	3	0	1	1	1	1	41	15	19	3	0	0	0	0	0	0
Female	43	Buddhist	Diabetes	2	4	4	3	4	3	4	3	3	3	3	3	2	2	2	2	1	1	1	3	1	2	1	1	0	2	1	0	1	39	9	10	1	1	mRNA				1
Female	48	Buddhist	none	3	4	4	2	2	3	3	3	4	1	3	3	3	3	4	4	4	3	3	3	3	4	3	3	1	5	0	1	1	35	18	22	-3	1	Inactivated			1
Female	59	Buddhist	hypertension	4	4	4	4	4	4	4	4	4	4	4	4	3	3	3	3	3	2	2	2	2	2	2	2	1	1	1	1	2	48	15	14	5	0	0	0	0	0	0
Male	34	Buddhist	none	3	2	4	1	2	2	3	1	3	1	3	2	1	3	2	1	3	4	2	2	1	4	4	5	1	5	0	0	0	27	10	22	-1	0	0	0	0	0	0
Male	55	Buddhist	none	3	3	2	3	2	3	3	3	3	3	3	4	1	3	3	3	3	1	1	3	2	2	1	2	1	2	0	0	2	35	13	12	1	1	Inactivated	1
Male	71	Buddhist	hypertension	3	3	3	4	3	4	4	4	4	3	3	4	3	3	3	3	2	3	3	3	2	2	3	3	1	5	1	0	3	42	14	19	1	1	Adeno		1
Female	44	Buddhist	none	3	3	4	2	4	3	3	1	1	1	2	3	2	1	1	1	2	2	2	3	2	2	2	2	1	1	1	0	1	30	7	15	-3	1	mRNA
Female	64	Buddhist	hypertension	4	4	3	4	4	3	2	2	3	3	4	4	3	3	3	3	3	3	3	5	3	3	4	3	1	0	0	2	3	40	15	24	3	0	0	0	0	0	0
Female	39	Buddhist	none	3	3	3	3	3	3	3	3	3	3	3	3	1	1	1	1	1	3	3	3	3	3	3	3	1	0	1	1	0	36	5	21	-3	1	mRNA
Female	29	Buddhist	none	4	4	3	1	4	4	2	2	3	1	3	3	1	1	2	2	2	2	2	3	3	3	2	2	1	2	0	0	0	34	8	17	2	1	mRNA
Male	51	Buddhist	hyperlipidemia	3	2	3	4	4	3	3	2	3	4	3	2	3	2	3	4	4	2	2	1	1	2	3	1	1	2	0	0	2	36	16	12	0	0	0	0	0	0	0
Female	54	Buddhist	none	4	3	2	1	3	4	1	1	4	3	1	3	3	1	1	1	1	2	2	2	2	2	2	2	1	0	0	0	2	30	7	14	3	1	Adeno		1
Male	41	Buddhist	Diabetes	4	3	4	3	3	4	4	4	3	4	4	4	4	4	3	4	4	1	2	1	1	1	1	2	1	0	0	0	1	44	19	9	3	1	mRNA
Female	61	Buddhist	none	2	2	2	2	2	4	2	2	4	2	4	4	2	2	2	4	4	2	2	2	2	2	2	2	1	2	0	0	3	32	14	14	4	0	0	0	0	0	0
Female	33	Buddhist	none	4	2	2	3	2	1	2	2	2	2	2	1	2	2	2	2	2	1	3	5	4	5	5	3	1	0	0	0	0	25	10	26	-1	1	mRNA
Male	49	Buddhist	hyperlipidemia	4	4	3	2	4	2	1	1	1	1	2	4	1	1	3	3	3	2	2	3	3	3	3	3	1	1	1	0	1	29	11	19	0	1	mRNA				1
Female	44	Buddhist	none	2	4	2	3	2	1	2	1	3	1	4	3	3	3	3	3	3	3	2	4	4	4	2	1	1	2	1	1	1	28	15	20	-3	1	Inactivated			1
Female	44	Buddhist	other	4	3	3	3	4	4	3	3	3	3	4	4	3	3	3	3	3	1	1	5	2	2	2	2	1	2	1	1	1	41	15	15	-2	1	mRNA
Female	45	Buddhist	none	2	2	3	3	3	2	3	2	3	2	3	3	3	3	3	4	4	2	2	3	2	2	2	4	1	2	0	0	1	31	17	17	4	0	0	0	0	0	0
Male	47	Buddhist	other	3	2	1	1	4	3	1	3	2	3	4	3	4	4	3	4	4	2	2	3	3	3	3	3	1	5	0	0	1	30	19	19	1	0	0	0	0	0	0
Female	27	Buddhist	other	4	3	3	3	4	3	3	3	3	1	2	2	3	2	4	4	3	2	2	4	4	4	2	3	1	2	0	0	0	34	16	21	1	0	0	0	0	0	0
Female	45	Buddhist	none	3	3	3	3	3	3	3	3	2	2	2	3	3	3	3	3	3	3	3	3	3	3	3	3	1	2	1	0	1	33	15	21	0	0	0	0	0	0	0
Female	48	Buddhist	none	3	2	2	3	3	3	3	3	2	3	2	2	1	1	1	1	2	5	5	4	4	4	4	4	1	0	0	0	1	31	6	30	1	1	Adeno		1
Female	52	Buddhist	none	3	3	4	1	4	3	1	3	1	1	1	3	1	1	1	1	1	2	1	3	1	1	1	2	1	0	0	0	2	28	5	11	5	0	0	0	0	0	0
Female	48	Buddhist	other	3	3	3	3	3	3	3	3	4	1	3	4	4	1	3	1	3	1	1	2	2	2	2	1	1	0	0	0	1	36	12	11	3	0	0	0	0	0	0
Female	57	Buddhist	other	3	3	4	3	4	4	3	3	3	3	4	4	1	1	1	3	3	2	2	3	2	3	2	2	1	0	0	2	2	41	9	16	-1	1	mRNA				1
Female	23	Buddhist	none	1	1	2	2	2	2	2	3	2	2	3	3	3	3	3	2	3	3	3	3	2	3	3	4	0	2	1	0	0	25	14	21	-1	1	mRNA
Female	54	Buddhist	none	3	3	3	1	3	3	1	3	3	3	1	1	3	2	3	3	3	2	2	3	2	2	2	3	1	2	0	2	2	28	14	16	-3	1	mRNA
Female	54	Buddhist	hypertension	3	3	2	3	3	1	1	3	3	3	2	3	3	3	3	3	3	3	4	4	3	3	4	4	1	0	0	0	2	30	15	25	0	0	0	0	0	0	0
Female	40	Buddhist	Obesity	3	1	1	1	3	3	3	3	3	3	3	3	3	3	3	3	3	3	3	3	3	3	3	3	1	0	0	0	1	30	15	21	1	0	0	0	0	0	0
Male	71	Buddhist	hypertension	1	3	1	3	2	2	2	2	3	4	2	1	3	1	1	2	1	3	2	2	2	2	2	2	1	5	1	0	3	26	8	15	1	1	Adeno		1
Male	43	Buddhist	none	4	4	4	3	4	4	3	1	3	2	4	4	1	1	1	1	1	1	1	2	2	1	1	1	0	2	0	0	1	40	5	9	3	1	mRNA
Female	55	Buddhist	Diabetes	3	3	3	3	3	3	3	3	3	3	3	3	3	3	3	3	3	2	2	2	2	2	2	2	1	0	0	2	2	36	15	14	1	1	Any
Female	37	Buddhist	none	4	3	3	4	4	4	2	2	2	2	3	4	3	1	3	3	4	3	3	4	3	4	3	3	1	2	1	0	0	37	14	23	0	1	mRNA
Female	35	Buddhist	none	3	3	3	3	4	3	3	3	2	1	3	4	4	1	2	2	2	2	2	3	2	3	2	2	1	0	1	0	0	35	11	16	-1	1	mRNA
Female	42	Buddhist	none	3	2	2	2	2	1	2	2	2	2	3	4	3	1	1	1	2	2	2	3	3	3	2	3	1	0	1	2	1	27	8	18	0	1	Cocktail
Female	54	Buddhist	none	3	4	4	3	4	4	2	2	1	2	3	3	3	1	3	3	3	1	1	1	1	2	1	1	1	0	1	0	2	35	13	8	3	0	0	0	0	0	0
Female	52	Buddhist	other	4	4	4	3	3	3	2	3	3	1	3	3	3	2	2	2	2	1	1	2	2	3	1	1	0	0	1	1	2	36	11	11	1	1	mRNA				1
Female	38	Buddhist	none	3	4	4	3	2	2	3	3	2	2	2	2	2	2	2	2	2	2	2	3	2	2	2	2	1	2	1	0	0	32	10	15	5	0	0	0	0	0	0
Male	67	Buddhist	none	3	3	3	3	2	2	3	2	2	3	3	3	1	1	1	1	1	3	3	3	3	3	3	3	1	1	0	1	3	32	5	21	3	1	Adeno		1
Female	55	Buddhist	hypertension	3	2	2	2	2	3	2	3	3	3	3	3	4	4	4	4	4	1	1	5	5	5	1	1	0	0	0	1	2	31	20	19	5	0	0	0	0	0	0
Male	63	Buddhist	hypertension	3	3	1	3	4	4	1	3	4	4	3	3	3	3	3	1	3	1	1	2	2	2	2	2	1	0	0	2	3	36	13	12	5	0	0	0	0	0	0
Female	38	Buddhist	none	2	1	1	1	2	2	1	1	2	1	1	1	3	3	3	4	4	3	3	5	5	4	3	4	1	0	1	0	0	16	17	27	-2	1	mRNA
Female	52	Buddhist	hypertension	3	3	2	2	3	2	3	2	2	1	2	3	3	3	4	4	4	2	2	3	2	2	2	2	1	0	0	1	2	28	18	15	3	0	0	0	0	0	0
Female	47	Buddhist	none	3	3	3	3	3	3	3	3	3	3	3	3	3	3	3	3	3	2	2	2	2	2	2	2	1	0	1	0	1	36	15	14	5	0	0	0	0	0	0
Female	59	Buddhist	hypertension	3	1	3	3	3	1	4	3	3	2	4	4	3	3	2	2	2	1	1	5	2	2	1	1	1	2	1	1	2	34	12	13	3	1	mRNA				1
Female	57	Buddhist	none	4	3	3	4	4	3	4	4	4	3	4	4	1	1	1	1	1	1	1	2	2	2	2	2	1	2	1	1	2	44	5	12	-1	1	Any
Male	34	Buddhist	none	4	4	4	1	4	1	3	1	1	1	3	4	1	1	1	1	2	1	1	5	3	5	1	1	0	0	0	0	0	31	6	17	-1	1	mRNA
Female	54	Buddhist	other	4	4	4	4	4	4	4	4	4	4	4	4	1	1	3	1	3	2	2	2	2	2	2	2	0	5	1	1	2	48	9	14	1	1	mRNA
Male	43	Buddhist	hyperlipidemia	2	3	4	3	2	2	3	2	4	3	2	3	3	2	3	3	4	1	1	2	1	2	2	2	1	2	0	0	1	33	15	11	0	0	0	0	0	0	0
Female	62	Buddhist	none	2	1	3	1	2	3	1	1	2	2	3	2	3	1	4	3	3	3	3	4	5	3	3	4	0	1	1	0	3	23	14	25	4	0	0	0	0	0	0
Female	48	Buddhist	other	4	3	4	3	4	4	3	2	4	4	4	4	4	3	3	2	3	3	1	2	2	1	1	1	1	0	0	0	1	43	15	11	1	0	0	0	0	0	0
Male	61	Buddhist	none	2	3	3	2	2	2	2	3	3	3	2	3	2	2	2	4	3	2	3	3	3	1	3	2	1	2	0	0	3	30	13	17	0	0	0	0	0	0	0
Male	64	Buddhist	hypertension	2	2	2	2	1	2	2	2	2	2	2	1	4	3	1	1	1	5	4	3	5	4	5	5	0	0	0	2	3	22	10	31	5	0	0	0	0	0	0
Female	36	Buddhist	none	1	2	2	1	2	3	4	4	2	1	3	1	1	3	2	4	2	3	2	1	1	4	5	4	1	1	0	0	0	26	12	20	0	0	0	0	0	0	0
Female	51	Buddhist	hyperlipidemia	4	4	4	3	4	3	3	3	3	3	3	3	3	3	3	3	3	3	3	3	3	3	4	4	1	2	1	0	2	40	15	23	-1	1	mRNA
Female	63	Buddhist	none	3	3	3	3	3	3	3	3	3	3	3	3	3	1	2	3	3	1	1	5	4	3	1	2	1	1	0	1	3	36	12	17	-3	1	mRNA				1
Female	24	Buddhist	other	2	3	2	1	4	3	2	1	1	1	3	3	4	1	1	3	3	3	4	5	4	5	5	4	0	5	1	0	0	26	12	30	-3	1	mRNA
Female	45	Buddhist	hypertension	2	2	3	2	3	2	3	2	3	3	2	3	3	4	3	4	4	2	2	3	3	2	2	3	0	1	0	0	1	30	18	17	-3	1	mRNA
Female	58	Buddhist	none	1	1	2	1	3	2	1	1	3	1	1	3	1	1	1	3	1	3	3	4	3	3	3	3	1	0	0	2	2	20	7	22	2	1	mRNA
Female	56	Buddhist	none	3	3	3	2	4	4	3	2	3	3	2	3	3	1	3	4	4	5	5	4	5	5	5	3	0	1	0	0	2	35	15	32	-2	0	0	0	0	0	0
Female	74	Buddhist	hyperlipidemia	4	4	4	4	4	4	3	3	3	2	3	3	1	1	1	1	1	1	1	2	1	1	1	1	0	1	1	2	3	41	5	8	3	1	Adeno		1
Male	60	Buddhist	other	3	3	3	4	4	4	4	2	4	3	4	4	1	1	1	1	1	1	1	1	1	1	1	1	1	0	0	2	3	42	5	7	1	1	Adeno		1
Female	46	Buddhist	none	4	4	3	3	4	3	3	3	3	1	1	4	3	3	3	3	3	1	2	3	2	2	2	3	1	1	0	0	1	36	15	15	-2	0	0	0	0	0	0
Female	59	Buddhist	hypertension	4	4	4	3	4	4	4	4	4	2	4	4	1	1	1	1	1	2	2	2	2	2	2	2	0	5	0	1	2	45	5	14	5	0	0	0	0	0	0
Female	53	Buddhist	none	4	3	4	4	4	3	4	2	4	3	4	4	3	1	1	1	1	3	3	3	3	3	3	3	0	2	1	0	2	43	7	21	-3	1	mRNA				1
Female	59	Buddhist	hypertension	3	4	3	1	3	3	1	2	2	1	4	4	1	1	3	3	1	1	1	2	2	2	1	1	1	0	0	1	2	31	9	10	-1	1	mRNA
Female	43	Buddhist	none	2	3	1	2	3	2	2	3	3	3	2	3	2	2	4	4	4	3	3	5	4	4	3	4	1	2	0	0	1	29	16	26	0	0	0	0	0	0	0
Female	54	Buddhist	none	4	4	3	4	4	4	4	2	3	2	4	3	3	1	2	1	2	1	2	3	3	3	2	1	1	0	0	1	2	41	9	15	2	0	0	0	0	0	0
Female	44	Buddhist	hypertension	3	2	3	3	3	3	3	3	2	3	3	3	3	3	4	3	3	3	3	4	3	3	3	3	1	0	1	0	1	34	16	22	-3	1	mRNA
Female	64	Buddhist	none	3	4	2	3	3	2	3	2	2	3	2	4	4	3	3	2	3	2	4	2	3	3	4	3	0	2	1	2	3	33	15	21	1	1	mRNA
Female	48	Buddhist	none	4	4	4	4	4	4	3	3	4	4	4	4	4	3	3	3	3	1	1	2	1	1	1	1	1	0	0	0	1	46	16	8	3	0	0	0	0	0	0
Male	47	Buddhist	none	3	3	3	3	3	3	3	3	3	1	3	2	3	3	3	3	3	2	2	5	3	3	2	3	1	0	0	1	1	33	15	20	-4	1	Inactivated			1
Male	44	Buddhist	none	3	3	2	3	3	2	3	3	3	4	3	3	3	3	3	4	3	2	1	2	1	1	3	3	0	2	0	0	1	35	16	13	1	0	0	0	0	0	0
Male	54	Buddhist	none	2	3	2	1	3	3	3	3	3	3	4	4	1	1	4	2	3	1	2	4	2	2	2	2	1	2	1	2	2	34	11	15	-1	1	mRNA				1
Female	51	Buddhist	hypertension	3	3	3	2	3	2	2	2	2	3	3	2	4	3	3	4	4	2	2	3	3	2	3	2	0	2	0	1	2	30	18	17	-1	1	mRNA
Female	41	Buddhist	none	4	3	3	3	3	3	2	2	3	3	3	3	3	3	3	3	2	2	2	3	2	2	2	2	1	1	0	0	1	35	14	15	-4	1	Any
Male	65	Buddhist	Diabetes	4	4	4	4	3	4	3	4	4	4	4	3	1	1	1	2	1	2	1	2	1	2	1	1	1	2	0	1	3	45	6	10	5	0	0	0	0	0	0
Male	63	Buddhist	hypertension	3	3	3	3	4	4	2	3	4	3	3	3	1	1	4	1	1	1	1	2	2	2	2	2	1	0	0	2	3	38	8	12	3	0	0	0	0	0	0
Male	44	Buddhist	other	4	1	1	1	1	1	1	1	1	1	1	3	3	3	3	3	3	2	1	1	1	2	1	2	1	0	0	0	1	17	15	10	2	0	0	0	0	0	0
Female	38	Buddhist	none	4	4	4	4	2	2	2	2	3	3	2	3	3	3	3	3	3	2	2	5	5	5	5	5	1	0	0	0	0	35	15	29	2	1	mRNA
Female	60	Buddhist	Obesity	3	3	3	3	3	3	3	2	3	1	3	3	1	1	1	1	1	4	4	4	4	4	4	4	1	1	0	2	3	33	5	28	1	1	mRNA
Female	51	Buddhist	Diabetes	3	3	4	4	3	4	4	3	3	2	3	3	3	2	2	3	3	2	2	2	2	2	2	2	1	2	0	0	2	39	13	14	1	1	mRNA
Female	47	Buddhist	none	3	3	3	2	2	2	3	3	2	2	3	1	1	1	2	1	1	3	3	3	3	3	4	4	1	2	1	0	1	29	6	23	-3	1	mRNA				1
Female	55	Buddhist	hyperlipidemia	3	3	3	1	4	4	4	4	4	3	3	3	4	4	4	4	4	3	2	3	2	3	2	4	0	2	1	1	2	39	20	19	-1	1	mRNA				1
Male	34	Buddhist	none	3	3	3	3	1	1	2	2	2	2	2	2	2	2	2	1	1	3	5	3	5	3	4	5	0	0	0	0	0	26	8	28	0	0	0	0	0	0	0
Female	27	Buddhist	Diabetes	3	2	2	2	4	3	2	2	2	2	2	2	2	2	2	2	2	2	2	2	3	4	3	4	1	5	0	0	0	28	10	20	1	1	Inactivated			1
Female	53	Buddhist	hyperlipidemia	4	4	4	3	4	4	3	4	4	2	4	4	3	2	2	1	3	2	2	5	4	3	3	2	0	1	1	1	2	44	11	21	1	1	mRNA				1
Male	64	Buddhist	none	1	2	2	1	1	2	1	2	2	2	3	3	1	1	1	1	1	1	1	1	1	1	1	1	1	0	0	2	3	22	5	7	5	0	0	0	0	0	0
Female	52	Buddhist	none	3	3	3	3	3	3	3	3	3	3	3	3	1	1	1	1	1	2	2	2	2	2	2	2	1	0	0	1	2	36	5	14	1	0	0	0	0	0	0
Female	45	Buddhist	other	3	4	3	3	3	4	3	2	3	3	3	4	3	3	2	3	3	2	2	3	3	3	3	2	1	0	0	0	1	38	14	18	-1	1	mRNA
Female	49	Buddhist	none	3	3	3	3	3	2	3	3	3	3	3	3	2	3	3	3	3	3	3	3	3	3	3	3	1	0	0	2	1	35	14	21	3	1	Adeno		1
Female	45	Buddhist	none	3	3	3	2	2	2	2	3	2	2	2	2	3	3	3	4	4	2	2	3	3	3	3	2	0	0	0	0	1	28	17	18	-2	0	0	0	0	0	0
Female	58	Buddhist	none	3	3	2	4	4	3	4	1	4	1	4	4	1	1	3	3	3	1	1	2	1	1	1	1	0	1	1	0	2	37	11	8	1	1	Inactivated	1
Female	59	Buddhist	none	4	4	4	1	4	1	3	2	2	1	2	4	1	1	1	1	1	3	2	5	1	3	3	3	0	0	1	1	2	32	5	20	-2	1	mRNA
Female	49	Buddhist	none	4	4	4	4	4	4	4	4	4	4	4	4	4	4	4	4	4	3	3	3	3	3	3	3	1	0	1	0	1	48	20	21	-4	1	mRNA
Female	43	Buddhist	none	3	3	3	3	4	3	4	3	4	3	2	2	3	2	3	4	3	3	2	2	2	1	2	1	1	2	0	0	1	37	15	13	-2	1	mRNA
Female	46	Buddhist	none	3	4	4	1	4	3	3	4	4	1	3	4	3	2	4	4	4	3	3	4	3	4	4	4	0	2	1	0	1	38	17	25	0	1	mRNA				1
Male	35	Buddhist	none	3	3	2	3	3	3	2	3	3	2	3	3	3	4	3	3	3	3	3	4	4	4	3	3	1	2	0	0	0	33	16	24	-4	1	mRNA
Male	44	Buddhist	none	3	3	3	2	2	2	2	2	3	2	2	2	4	4	3	3	3	3	3	3	3	3	3	3	1	0	0	1	1	28	17	21	5	0	0	0	0	0	0
Female	43	Buddhist	none	4	4	4	4	4	3	4	1	1	1	4	4	1	1	1	1	1	2	2	2	2	2	2	2	1	0	1	0	1	38	5	14	0	1	mRNA
Female	62	Buddhist	none	1	3	3	3	1	2	3	3	3	3	4	4	3	2	2	3	3	3	2	2	2	2	3	1	0	0	1	2	3	33	13	15	-1	0	0	0	0	0	0
Female	43	Buddhist	other	3	4	4	2	4	4	3	1	3	4	4	4	1	1	1	1	1	5	3	3	4	4	3	4	1	0	0	0	1	40	5	26	3	0	0	0	0	0	0
Female	38	Buddhist	none	4	4	4	3	4	4	4	3	3	3	4	4	1	1	1	1	1	1	1	3	2	2	1	1	1	0	0	0	0	44	5	11	1	1	mRNA				1
Female	53	Buddhist	none	3	3	3	3	3	3	3	3	3	3	3	3	3	3	3	1	3	4	4	4	4	4	4	4	1	0	0	2	2	36	13	28	1	0	0	0	0	0	0
Female	44	Buddhist	none	4	4	4	4	4	2	3	1	4	1	4	4	1	1	1	1	1	2	2	2	2	3	2	2	0	4	0	0	1	39	5	15	0	1	Adeno		1
Female	67	Buddhist	hypertension	2	3	3	3	1	3	1	2	2	2	3	1	3	4	4	4	3	3	3	4	3	4	5	4	1	1	0	1	3	26	18	26	2	0	0	0	0	0	0
Female	56	Buddhist	none	3	3	3	2	4	4	4	3	1	1	3	4	1	1	1	1	1	1	1	2	1	2	1	2	1	0	0	2	2	35	5	10	1	0	0	0	0	0	0
Female	46	Buddhist	other	3	3	3	3	3	3	2	2	2	3	3	3	2	3	1	3	2	3	3	3	3	3	3	3	1	2	0	1	1	33	11	21	5	0	0	0	0	0	0
Female	52	Buddhist	other	4	4	4	4	4	4	4	4	1	4	4	4	3	3	3	3	3	2	2	4	2	2	2	2	1	0	1	2	2	45	15	16	-1	1	Inactivated			1
Female	58	Buddhist	hyperlipidemia	4	4	4	3	4	3	3	1	1	1	4	4	1	1	1	1	1	1	1	2	1	2	2	4	1	0	0	1	2	36	5	13	1	1	mRNA
Female	46	Buddhist	none	3	3	3	3	3	3	3	3	2	3	3	3	1	1	1	1	2	5	5	4	5	5	5	5	1	0	0	0	1	35	6	34	-1	1	mRNA
Female	55	Buddhist	hypertension	4	4	4	3	4	4	3	3	3	3	3	4	1	3	1	1	4	1	1	2	1	1	1	1	0	0	0	0	2	42	10	8	1	1	Cocktail
Female	53	Buddhist	hypertension	1	1	1	1	1	1	1	2	1	1	1	2	1	1	1	1	1	1	1	1	1	1	1	1	1	0	0	2	2	14	5	7	3	0	0	0	0	0	0
Female	47	Buddhist	Diabetes	3	3	3	3	4	3	2	3	4	1	3	3	1	2	2	4	4	1	1	1	2	2	2	2	1	0	0	0	1	35	13	11	2	1	Adeno		1
Female	49	Buddhist	none	3	3	3	4	4	4	4	4	4	4	4	4	3	3	3	3	3	1	1	1	1	1	1	1	1	0	0	1	1	45	15	7	5	0	0	0	0	0	0
Male	40	Buddhist	none	3	3	3	3	3	1	1	3	3	2	3	3	4	3	4	3	3	3	2	3	3	3	2	3	0	0	1	0	1	31	17	19	-2	0	0	0	0	0	0
Female	45	Buddhist	Diabetes	4	3	4	4	4	3	4	3	3	2	4	2	4	4	3	3	4	1	1	1	2	3	2	3	1	0	0	0	1	40	18	13	2	0	0	0	0	0	0
Female	56	Buddhist	none	3	3	3	1	3	3	3	1	1	1	3	3	3	3	3	3	3	3	3	3	3	3	3	3	1	0	1	2	2	28	15	21	-1	1	Cocktail
Male	48	Buddhist	none	4	3	3	3	3	2	2	3	3	3	4	4	1	1	1	1	1	3	3	3	3	3	3	3	1	0	0	1	1	37	5	21	2	1	Adeno		1
Female	64	Buddhist	bone and skeletal disorder	4	4	4	4	4	4	4	4	4	4	4	4	1	3	1	1	1	5	5	5	5	5	5	5	0	1	1	1	3	48	7	35	5	0	0	0	0	0	0
Female	59	Buddhist	none	4	3	4	1	3	4	4	1	2	1	4	4	1	1	1	1	1	2	2	2	2	2	2	2	1	5	0	1	2	35	5	14	-1	1	Adeno		1
Female	43	Buddhist	none	2	3	4	4	4	4	4	4	4	4	4	4	1	1	1	1	1	1	1	4	1	1	1	1	1	1	1	1	1	45	5	10	4	0	0	0	0	0	0
Female	56	Buddhist	none	3	3	4	1	3	3	2	4	3	4	3	2	2	1	1	1	2	3	3	5	3	3	4	3	1	0	0	2	2	35	7	24	2	0	0	0	0	0	0
Female	45	Buddhist	none	4	4	3	3	3	3	3	1	1	1	4	4	1	1	1	1	1	3	2	3	2	3	2	2	1	2	1	0	1	34	5	17	-2	0	0	0	0	0	0
Male	39	Buddhist	none	4	4	4	3	4	3	3	3	3	3	4	4	3	2	2	2	2	1	2	4	2	3	2	2	0	2	0	0	0	42	11	16	1	1	Inactivated			1
Female	62	Buddhist	hypertension	3	3	3	3	3	4	3	3	3	4	4	4	4	3	4	4	4	4	4	5	4	4	4	3	0	1	1	1	3	40	19	28	1	0	0	0	0	0	0
Female	46	Buddhist	none	3	3	3	3	3	3	3	3	2	3	3	3	1	1	1	1	1	3	3	3	3	3	3	3	1	0	0	0	1	35	5	21	-1	1	Adeno		1
Male	31	Buddhist	none	1	1	3	1	1	1	1	2	3	2	1	1	1	1	1	1	1	3	1	5	4	4	4	4	0	0	1	0	0	18	5	25	5	0	0	0	0	0	0
Female	62	Buddhist	none	4	4	4	4	4	4	3	3	4	1	4	4	3	3	2	3	2	1	2	1	1	1	1	1	1	0	0	0	3	43	13	8	0	0	0	0	0	0	0
Female	70	Buddhist	none	4	4	4	4	4	4	4	3	3	3	4	4	4	3	3	4	4	2	2	4	4	1	3	1	1	2	0	2	3	45	18	17	1	1	mRNA				1
Female	36	Buddhist	other	3	3	3	4	2	2	2	3	3	3	3	3	3	4	4	4	3	2	2	4	3	4	2	2	1	2	0	0	0	34	18	19	4	0	0	0	0	0	0
Female	60	Buddhist	none	1	1	1	1	1	1	1	1	1	1	1	1	1	1	1	1	1	4	4	4	4	4	4	4	0	0	1	0	3	12	5	28	5	0	0	0	0	0	0
Female	45	Buddhist	none	3	2	3	2	3	3	3	2	2	3	3	3	4	3	3	4	4	3	3	4	5	5	4	4	1	1	0	0	1	32	18	28	-2	1	mRNA				1
Male	58	Buddhist	none	4	4	4	4	4	4	4	4	4	4	4	4	1	1	1	1	1	3	3	3	3	3	4	4	1	2	0	0	2	48	5	23	0	1	Adeno		1
Female	48	Buddhist	other	3	3	3	1	4	3	3	1	1	1	3	3	3	3	3	3	3	2	2	2	2	2	2	2	1	0	0	0	1	29	15	14	0	0	0	0	0	0	0
Male	37	Buddhist	none	3	3	3	2	3	3	2	3	2	3	3	3	3	4	3	3	3	2	2	3	4	3	3	2	0	2	0	0	0	33	16	19	-3	1	Inactivated			1
Male	32	Buddhist	none	1	3	2	3	2	2	4	4	2	1	1	3	3	2	3	1	2	5	1	2	3	1	4	4	0	1	0	0	0	28	11	20	1	0	0	0	0	0	0
Female	57	Buddhist	none	3	3	3	3	3	3	3	3	3	3	3	4	1	1	2	3	3	3	2	3	2	3	3	2	0	5	0	2	2	37	10	18	1	1	Adeno		1
Female	41	Buddhist	none	4	3	2	3	2	3	2	3	2	3	2	3	3	2	3	3	3	3	3	4	4	3	2	3	0	1	0	0	1	32	14	22	-1	1	mRNA
Female	34	Buddhist	none	4	3	2	2	1	3	1	4	2	2	1	2	1	3	2	1	4	5	3	5	4	4	5	5	0	2	0	0	0	27	11	31	2	1	mRNA				1
Female	56	Buddhist	bone and skeletal disorder	4	4	4	4	4	3	3	3	3	2	3	3	3	3	2	2	2	2	2	3	2	3	3	2	1	0	0	1	2	40	12	17	3	1	mRNA
Female	52	Buddhist	none	4	4	4	1	4	4	4	1	1	1	4	4	3	3	4	4	4	3	3	3	3	3	3	3	1	0	1	1	2	36	18	21	3	1	mRNA
Female	43	Buddhist	other	4	4	4	3	4	4	4	2	3	3	4	4	1	1	1	1	1	2	2	2	2	2	2	2	0	2	0	0	1	43	5	14	1	1	Inactivated			1
Female	27	Buddhist	none	3	3	3	1	3	4	1	3	3	4	1	1	3	1	1	1	3	2	2	2	2	2	2	2	1	0	0	0	0	30	9	14	2	0	0	0	0	0	0
Female	46	Buddhist	Diabetes	2	2	3	4	1	3	2	1	4	1	2	2	1	3	4	2	2	5	4	4	3	5	4	4	0	1	0	0	1	27	12	29	0	1	mRNA
Female	54	Buddhist	none	3	3	3	4	4	3	4	3	3	1	3	3	3	1	3	3	3	1	1	2	2	2	2	2	0	2	1	0	2	37	13	12	-1	1	Adeno		1
Female	36	Buddhist	none	2	3	2	3	2	2	2	3	3	3	3	3	3	3	3	3	3	3	3	4	4	4	4	4	1	1	0	0	0	31	15	26	-1	0	0	0	0	0	0
Male	74	Buddhist	none	2	2	3	2	2	1	1	1	1	1	1	1	1	1	1	1	1	5	5	5	5	5	5	5	1	5	1	1	3	18	5	35	3	1	Adeno		1
Female	24	Buddhist	none	4	3	4	3	4	4	4	1	2	1	4	4	1	1	1	1	1	2	2	2	2	2	2	2	0	2	0	0	0	38	5	14	-1	1	mRNA				1
Female	56	Buddhist	none	3	3	3	1	3	3	3	3	3	3	4	4	1	1	2	1	2	1	1	1	1	1	1	3	0	1	1	0	2	36	7	9	-1	1	Any
Female	40	Buddhist	none	3	2	3	2	2	3	3	3	3	3	2	2	1	1	2	3	3	3	2	3	3	3	3	4	1	2	0	1	1	31	10	21	3	0	0	0	0	0	0
Female	52	Buddhist	Diabetes	4	2	4	3	3	3	4	4	2	3	2	4	4	2	4	2	3	1	2	3	1	1	3	1	0	2	0	0	2	38	15	12	1	1	mRNA
Female	51	Buddhist	hyperlipidemia	4	4	3	3	3	3	3	3	3	3	3	3	4	1	1	1	1	2	2	2	2	2	2	2	1	2	0	1	2	38	8	14	-2	1	Any
Female	48	Buddhist	none	4	4	4	4	4	4	4	4	4	4	4	4	4	4	4	1	1	2	1	1	1	1	1	1	1	0	0	1	1	48	14	8	5	0	0	0	0	0	0
Male	49	Buddhist	none	3	3	3	3	3	3	3	3	1	1	3	3	3	1	3	1	3	2	2	4	4	4	3	3	1	2	0	0	1	32	11	22	-1	1	Inactivated			1
Female	48	Buddhist	none	4	3	3	3	3	4	3	3	3	2	4	4	3	1	3	3	3	2	2	2	2	2	2	1	1	2	0	0	1	39	13	13	-1	1	mRNA				1
Male	73	Buddhist	hypertension	3	3	3	3	3	3	3	3	3	3	3	3	4	4	4	4	4	3	3	3	3	3	3	3	0	1	0	0	3	36	20	21	-1	1	Inactivated	1
Female	53	Buddhist	hypertension	3	3	3	3	3	3	3	3	3	3	3	3	1	1	1	1	1	2	2	2	2	2	2	2	1	0	1	1	2	36	5	14	3	1	mRNA
Female	63	Buddhist	none	2	2	1	1	1	2	2	1	1	1	1	2	1	1	1	1	1	5	4	5	4	4	5	5	0	0	0	0	3	17	5	32	5	0	0	0	0	0	0
Female	53	Buddhist	hypertension	3	3	3	3	3	3	3	3	3	3	3	3	3	3	3	3	3	4	4	4	4	4	4	4	1	2	1	0	2	36	15	28	5	0	0	0	0	0	0
Female	63	Buddhist	hypertension	3	2	3	2	3	4	3	2	4	3	2	4	3	2	3	3	2	1	1	2	1	2	1	1	0	5	0	0	3	35	13	9	-3	1	mRNA
Female	54	Buddhist	none	3	3	2	2	3	3	3	2	2	2	3	3	1	1	1	1	1	1	2	4	2	5	2	1	1	1	1	0	2	31	5	17	3	1	Inactivated			1
Male	45	Buddhist	none	1	1	3	3	2	2	2	3	3	3	2	2	1	1	1	3	3	3	3	3	3	3	3	3	1	0	1	1	1	27	9	21	-1	1	Adeno		1
Female	51	Buddhist	none	4	4	4	4	3	1	3	3	3	2	3	3	1	1	1	1	1	2	2	2	2	2	2	2	0	0	0	1	2	37	5	14	5	0	0	0	0	0	0
Female	52	Buddhist	none	4	3	3	3	4	4	3	3	3	2	4	4	1	1	2	1	1	4	4	4	5	4	4	4	1	0	0	0	2	40	6	29	3	0	0	0	0	0	0
Female	48	Buddhist	none	3	3	3	1	3	1	3	3	3	1	1	1	3	2	2	1	1	3	3	3	3	3	3	4	1	0	0	2	1	26	9	22	-3	1	mRNA
Female	51	Buddhist	hypertension	3	3	2	2	2	2	3	1	3	3	2	3	1	3	3	3	3	4	5	5	4	4	4	4	0	2	0	0	2	29	13	30	2	1	mRNA				1
Female	48	Buddhist	none	4	4	4	4	4	4	4	3	3	4	4	4	3	3	3	3	3	2	2	3	3	3	2	2	1	0	1	0	1	46	15	17	3	0	0	0	0	0	0
Female	60	Buddhist	none	3	3	3	1	1	1	2	1	2	1	1	1	3	3	1	4	4	2	2	2	2	2	2	2	1	1	0	2	3	20	15	14	4	0	0	0	0	0	0
Female	28	Buddhist	none	3	2	2	1	4	2	2	1	1	1	3	3	1	1	2	1	2	2	2	3	2	2	3	2	1	0	0	0	0	25	7	16	-1	1	Adeno		1
Female	42	Buddhist	none	4	4	4	3	4	4	4	3	3	3	4	4	4	3	3	3	4	1	1	4	2	2	1	1	1	2	0	1	1	44	17	12	0	0	0	0	0	0	0
Female	45	Buddhist	hypertension	4	4	4	3	4	4	4	3	1	1	4	4	1	1	1	1	1	1	1	4	2	3	4	2	0	1	1	0	1	40	5	17	0	1	mRNA				1
Female	41	Buddhist	none	3	3	3	2	3	3	2	2	2	1	1	2	1	1	1	1	2	2	2	2	3	3	3	3	1	2	0	1	1	27	6	18	1	1	mRNA
Female	61	Buddhist	hypertension	3	3	3	3	3	3	3	3	3	3	4	4	3	3	3	3	3	2	2	2	2	2	2	1	1	0	0	2	3	38	15	13	5	0	0	0	0	0	0
Female	53	Buddhist	none	3	4	4	1	3	4	4	4	3	2	3	4	3	1	3	1	3	2	2	1	1	1	1	1	1	2	0	0	2	39	11	9	1	1	mRNA
Female	63	Buddhist	Diabetes	4	2	2	1	1	3	3	2	1	4	3	3	3	1	1	4	3	2	3	3	4	5	5	4	1	0	0	0	3	29	12	26	0	0	0	0	0	0	0
Female	45	Buddhist	hyperlipidemia	2	3	2	2	4	3	2	1	3	2	4	3	3	2	4	4	2	4	3	4	4	2	3	4	1	2	0	0	1	31	15	24	0	0	0	0	0	0	0
Female	60	Buddhist	none	3	3	2	2	3	3	2	2	2	3	1	1	1	1	1	1	4	3	3	4	3	3	3	3	0	0	0	1	3	27	8	22	0	1	mRNA				1
Female	55	Buddhist	none	3	3	2	2	2	3	3	3	2	2	3	2	3	2	2	3	2	2	2	2	2	3	2	3	1	0	0	2	2	30	12	16	1	0	0	0	0	0	0
Female	46	Buddhist	none	3	3	3	3	3	3	3	2	3	3	3	3	4	3	4	4	4	3	3	4	3	3	3	3	1	0	1	2	1	35	19	22	0	0	0	0	0	0	0
Female	67	Buddhist	bone and skeletal disorder	2	2	2	2	2	2	2	2	2	2	2	2	2	3	2	2	2	4	4	4	4	4	4	4	0	1	0	1	3	24	11	28	5	0	0	0	0	0	0
Female	60	Buddhist	Diabetes	4	3	4	1	4	4	3	3	2	2	2	4	1	1	1	1	1	2	2	2	2	2	2	2	0	0	0	2	3	36	5	14	5	0	0	0	0	0	0
Female	51	Buddhist	other	1	2	1	1	1	1	1	1	1	1	1	1	2	2	1	1	2	5	5	5	5	5	5	5	1	0	0	1	2	13	8	35	5	0	0	0	0	0	0
Female	49	Buddhist	none	1	1	3	3	3	1	1	1	3	1	3	3	1	1	1	1	1	3	3	4	3	3	3	3	0	1	0	1	1	24	5	22	-1	1	Inactivated			1
Female	67	Buddhist	none	4	4	4	4	4	4	4	3	3	1	4	4	1	1	1	3	3	1	1	2	2	2	1	1	1	5	0	1	3	43	9	10	3	1	Adeno		1
Female	46	Buddhist	none	3	4	3	4	3	3	3	3	3	3	4	4	3	3	3	3	3	2	1	3	3	3	2	2	1	0	0	2	1	40	15	16	3	1	Adeno		1
Female	58	Buddhist	none	3	3	3	3	3	3	3	3	3	3	3	3	2	2	2	2	2	2	2	5	1	2	2	2	0	1	0	0	2	36	10	16	0	0	0	0	0	0	0
Female	47	Buddhist	none	4	4	4	3	3	4	3	1	4	4	3	4	4	1	1	1	1	2	2	2	2	2	2	2	1	0	0	2	1	41	8	14	-1	1	mRNA
Female	43	Buddhist	none	3	3	4	4	4	3	3	3	3	2	4	4	1	1	2	2	1	1	2	2	2	2	2	2	1	0	0	1	1	40	7	13	1	1	Inactivated			1
Male	45	Buddhist	Obesity	4	4	3	4	3	3	3	3	4	2	4	4	4	3	4	3	4	1	2	2	1	1	2	1	1	2	0	0	1	41	18	10	3	1	mRNA
Female	48	Buddhist	other	4	4	4	4	4	4	4	4	4	4	4	4	1	1	1	1	1	3	3	3	3	3	3	3	0	1	0	2	1	48	5	21	3	0	0	0	0	0	0
Female	31	Buddhist	none	2	2	2	2	2	2	2	2	2	2	2	2	2	2	2	2	2	2	2	2	2	2	2	2	0	0	1	0	0	24	10	14	0	0	0	0	0	0	0
Male	44	Buddhist	bone and skeletal disorder	2	3	4	4	2	2	1	1	3	4	2	1	3	1	1	3	3	4	4	5	2	1	3	2	1	1	0	0	1	29	11	21	1	0	0	0	0	0	0
Female	30	Buddhist	none	4	4	4	4	4	4	4	1	1	1	4	4	3	2	2	3	4	1	1	5	3	4	1	3	1	4	1	0	0	39	14	18	-3	1	mRNA
Female	52	Buddhist	other	3	3	3	4	4	4	4	3	4	1	3	4	3	3	3	3	4	2	2	3	2	2	1	1	1	0	0	1	2	40	16	13	2	1	mRNA
Female	39	Buddhist	none	1	1	1	1	1	1	1	1	1	1	1	1	1	1	1	1	1	2	2	2	5	2	5	2	1	2	1	0	0	12	5	20	-3	1	mRNA
Female	48	Buddhist	none	1	1	1	1	1	2	2	2	2	2	2	2	3	3	3	3	3	3	5	5	4	5	5	5	0	0	0	2	1	19	15	32	0	0	0	0	0	0	0
Female	57	Buddhist	none	3	2	4	3	2	4	2	2	2	1	3	3	1	1	2	1	2	1	1	3	2	2	1	2	0	2	1	0	2	31	7	12	-2	1	Adeno		1
Female	62	Buddhist	hyperlipidemia	1	3	4	3	2	3	4	3	3	2	4	4	1	3	1	1	3	1	1	3	1	2	1	1	1	2	0	1	3	36	9	10	1	1	Adeno		1
Female	51	Buddhist	other	3	3	2	3	3	2	3	2	3	3	3	2	3	3	4	4	4	3	3	5	5	5	5	5	1	1	0	0	2	32	18	31	-3	0	0	0	0	0	0
Female	45	Buddhist	none	3	4	3	1	4	4	3	3	3	1	3	4	3	1	3	1	3	2	1	2	2	2	2	2	1	2	0	0	1	36	11	13	0	1	Adeno		1
Male	35	Buddhist	none	3	3	1	4	1	1	3	2	4	4	2	1	2	2	1	4	3	5	3	3	1	5	5	4	0	4	0	0	0	29	12	26	0	1	mRNA				1
Female	51	Buddhist	Diabetes	3	3	3	2	3	3	3	3	2	3	2	2	3	3	3	3	3	4	3	5	5	5	5	4	1	2	0	0	2	32	15	31	0	0	0	0	0	0	0
Female	59	Buddhist	none	4	4	4	3	3	4	4	2	2	2	4	4	3	1	1	1	1	2	2	5	3	3	3	3	1	1	0	2	2	40	7	21	1	1	Adeno		1
Female	50	Buddhist	none	3	3	1	3	3	1	2	1	1	3	1	3	3	4	3	4	4	2	2	1	3	3	3	2	0	2	0	1	2	25	18	16	0	1	Inactivated			1
Female	40	Buddhist	none	3	3	3	3	3	3	3	3	3	3	3	3	3	3	2	3	3	3	3	4	3	3	3	3	0	0	1	0	1	36	14	22	2	0	0	0	0	0	0
Female	63	Buddhist	hyperlipidemia	3	3	4	3	3	4	3	1	2	1	2	3	1	1	2	2	1	1	1	2	2	1	1	1	1	2	0	1	3	32	7	9	1	1	Adeno		1
Female	34	Buddhist	none	3	2	2	1	3	2	2	2	2	2	2	2	3	3	3	4	4	3	3	4	4	3	3	2	1	0	0	0	0	25	17	22	-2	1	mRNA				1
Female	58	Buddhist	none	3	3	3	1	3	3	3	1	3	1	3	3	1	1	1	1	1	3	2	5	2	5	4	4	1	0	0	1	2	30	5	25	-3	1	Adeno		1
Female	44	Buddhist	none	3	3	4	3	3	2	4	3	2	2	2	3	3	3	4	3	3	3	3	3	3	2	2	1	1	2	0	0	1	34	16	17	-1	1	mRNA
Female	61	Buddhist	none	3	3	3	3	3	3	3	3	3	3	3	3	3	3	3	3	3	2	2	2	2	2	2	2	1	0	1	1	3	36	15	14	0	1	mRNA
Female	48	Buddhist	none	2	3	3	2	1	1	2	2	4	2	2	4	3	1	2	3	2	2	2	3	2	2	2	2	0	5	1	1	1	28	11	15	3	0	0	0	0	0	0
Female	54	Buddhist	bone and skeletal disorder	4	4	4	4	4	4	4	3	1	1	4	4	4	2	2	2	2	1	1	1	1	1	1	1	1	0	0	2	2	41	12	7	5	0	0	0	0	0	0
Female	40	Buddhist	Obesity	4	1	3	4	4	4	3	3	4	1	4	4	1	1	1	1	1	3	4	3	5	3	5	5	1	2	0	0	1	39	5	28	-1	1	Any
Female	50	Buddhist	none	3	3	2	4	3	4	2	2	2	1	3	3	3	3	2	1	2	2	1	2	2	1	1	2	1	0	0	1	2	32	11	11	1	1	Adeno		1
Female	49	Buddhist	none	3	1	1	1	3	3	1	3	3	3	3	3	1	3	3	3	3	1	1	1	1	1	1	1	1	0	0	2	1	28	13	7	-1	1	Inactivated	1
Female	64	Buddhist	Diabetes	1	1	1	1	1	1	1	1	1	2	3	1	4	1	2	1	1	4	2	2	2	2	2	2	0	0	0	2	3	15	9	16	0	0	0	0	0	0	0
Female	53	Buddhist	none	4	3	3	4	4	3	3	4	4	3	4	4	3	1	3	3	3	1	1	5	1	1	1	1	0	2	0	1	2	43	13	11	1	1	mRNA
Male	64	Buddhist	hypertension	3	3	4	4	4	1	1	3	4	3	3	3	1	1	1	1	3	2	2	2	2	3	2	1	1	0	0	0	3	36	7	14	-2	1	Inactivated	1
Male	36	Buddhist	none	4	3	2	2	1	3	4	3	4	3	4	3	4	3	2	3	3	2	1	1	2	2	3	2	1	2	0	0	0	36	15	13	0	0	0	0	0	0	0
Female	51	Buddhist	Diabetes	3	1	1	1	1	1	1	1	1	3	1	1	3	3	3	3	3	3	3	4	3	4	3	3	1	2	0	1	2	16	15	23	1	0	0	0	0	0	0
Female	63	Buddhist	none	1	1	2	1	3	3	1	2	4	1	1	1	1	1	1	1	1	3	2	2	2	2	2	2	0	5	0	0	3	21	5	15	-2	1	mRNA				1
Male	36	Buddhist	none	3	3	3	2	3	3	2	3	3	1	3	3	3	2	3	3	3	3	2	4	3	3	3	2	0	3	0	0	0	32	14	20	2	0	0	0	0	0	0
Female	30	Buddhist	none	3	1	4	1	4	3	1	3	3	1	2	2	3	3	3	3	3	2	2	5	5	3	2	2	1	0	0	0	0	28	15	21	-3	1	mRNA
Male	64	Buddhist	Diabetes	2	3	2	1	3	2	1	1	3	1	2	2	1	1	1	1	1	1	2	3	2	2	2	2	1	0	0	2	3	23	5	14	3	1	mRNA
Female	56	Buddhist	hypertension	3	3	3	2	2	2	2	3	2	2	2	2	3	2	2	3	3	2	2	3	3	2	2	3	1	0	0	0	2	28	13	17	-4	1	mRNA
Female	71	Buddhist	none	3	4	4	3	3	2	2	2	2	3	3	3	1	1	1	1	1	1	1	3	2	2	1	1	1	5	1	1	3	34	5	11	0	1	Adeno		1
Female	48	Buddhist	bone and skeletal disorder	3	4	4	4	4	4	3	3	3	3	4	4	1	3	3	4	4	2	2	4	3	2	2	2	1	0	0	2	1	43	15	17	3	1	Adeno		1
Female	55	Buddhist	Obesity	4	3	4	4	4	4	4	3	4	4	4	3	3	4	4	4	3	3	4	4	4	4	3	4	0	1	0	2	2	45	18	26	5	0	0	0	0	0	0
Female	45	Buddhist	none	3	3	3	3	3	3	3	3	3	3	4	4	1	3	3	3	1	2	1	1	1	1	1	1	1	0	0	2	1	38	11	8	1	1	mRNA
Female	54	Buddhist	none	2	3	3	2	3	1	1	3	1	3	3	3	1	1	2	1	1	2	2	3	3	2	2	2	0	2	0	1	2	28	6	16	-3	1	mRNA				1
Female	45	Buddhist	hypertension	3	2	2	1	4	2	1	1	1	1	4	4	3	3	3	3	3	3	3	4	3	3	3	3	0	2	0	0	1	26	15	22	-2	0	0	0	0	0	0
Female	63	Buddhist	none	1	2	3	1	3	1	1	2	2	3	1	1	1	2	3	1	1	5	5	4	4	3	4	5	1	2	0	1	3	21	8	30	3	1	Inactivated	1
Female	50	Buddhist	other	3	3	3	3	3	3	3	3	3	3	3	3	1	1	1	1	2	1	1	3	1	2	1	1	1	0	1	1	2	36	6	10	2	1	mRNA
Female	47	Buddhist	none	4	2	3	3	4	4	3	3	4	3	4	4	1	1	1	1	1	1	1	2	1	1	1	1	0	1	0	0	1	41	5	8	1	1	mRNA
Female	41	Buddhist	none	3	2	3	4	4	4	4	4	4	3	4	4	3	1	1	1	1	2	2	3	3	2	2	2	1	0	0	0	1	43	7	16	3	0	0	0	0	0	0
Female	51	Buddhist	none	2	3	3	4	3	2	2	3	4	3	3	3	4	3	3	3	4	4	3	3	5	3	3	5	1	0	0	1	2	35	17	26	-2	0	0	0	0	0	0
Male	56	Buddhist	hyperlipidemia	4	4	4	3	4	4	4	2	2	1	4	4	3	3	3	4	4	2	2	5	3	5	1	2	1	1	0	1	2	40	17	20	-3	1	mRNA
Female	45	Buddhist	none	3	3	3	3	4	4	3	3	3	2	4	4	3	3	2	3	3	1	1	2	2	1	1	1	1	0	0	2	1	39	14	9	-1	1	mRNA
Male	46	Buddhist	none	2	2	2	3	2	3	2	3	3	2	3	2	1	1	1	1	1	2	2	5	5	5	2	2	1	2	0	0	1	29	5	23	1	1	mRNA
Male	59	Buddhist	none	2	2	3	3	3	3	3	3	2	2	3	3	3	3	3	4	4	3	2	3	3	3	3	3	1	2	0	1	2	32	17	20	-3	0	0	0	0	0	0
Female	57	Buddhist	hyperlipidemia	3	4	3	3	3	3	3	4	4	2	2	4	1	1	2	2	2	2	2	3	3	3	2	2	1	0	0	1	2	38	8	17	5	0	0	0	0	0	0
Female	58	Buddhist	hyperlipidemia	1	2	3	3	2	4	1	3	2	2	2	3	4	4	4	4	4	1	1	1	1	2	2	2	1	0	0	1	2	28	20	10	0	0	0	0	0	0	0
Female	55	Buddhist	none	1	1	3	3	1	2	1	2	2	2	2	2	3	3	3	3	3	2	2	2	3	2	2	2	1	2	1	0	2	22	15	15	-2	1	Inactivated			1
Female	40	Buddhist	none	3	3	3	2	3	2	2	2	3	2	3	3	3	3	3	3	3	4	4	5	4	4	5	4	0	0	1	0	1	31	15	30	-1	0	0	0	0	0	0
Female	57	Buddhist	none	3	3	2	1	4	2	4	4	4	4	4	4	4	3	4	4	4	3	2	5	2	4	4	4	1	0	0	1	2	39	19	24	0	0	0	0	0	0	0
Male	40	Buddhist	none	4	4	4	4	3	3	3	3	4	4	3	3	3	3	3	3	3	2	2	2	2	2	2	2	1	0	1	2	1	42	15	14	5	0	0	0	0	0	0
Female	48	Buddhist	hypertension	3	3	3	2	4	3	4	1	3	4	4	4	3	2	2	3	4	2	2	5	2	2	2	2	1	2	1	1	1	38	14	17	3	1	mRNA				1
Female	51	Buddhist	Diabetes	3	3	3	4	3	3	4	4	3	3	4	4	1	1	1	1	1	2	2	3	2	2	2	2	1	0	0	1	2	41	5	15	3	1	Inactivated			1
Female	51	Buddhist	hypertension	3	4	3	4	4	4	3	1	2	1	3	4	1	1	1	1	1	1	1	2	1	2	1	1	1	0	0	0	2	36	5	9	-1	1	Adeno		1
Female	50	Buddhist	none	3	1	3	3	3	3	1	1	1	3	1	1	3	3	3	3	3	1	1	1	2	1	1	1	1	0	0	0	2	24	15	8	-1	0	0	0	0	0	0
Female	41	Buddhist	none	3	3	3	1	4	4	3	1	3	1	3	3	1	1	3	3	3	1	2	4	2	3	2	4	1	0	0	2	1	32	11	18	-1	1	mRNA
Male	30	Buddhist	none	4	3	3	4	4	4	4	4	4	4	4	4	3	1	3	3	1	1	1	2	2	2	1	1	1	2	0	0	0	46	11	10	1	1	Inactivated	1
Male	56	Buddhist	hypertension	3	2	4	2	3	1	4	2	3	3	1	3	4	2	4	1	2	2	3	2	4	5	3	4	1	0	0	0	2	31	13	23	0	0	0	0	0	0	0
Female	51	Buddhist	other	3	2	1	1	4	3	1	3	2	3	4	3	4	4	3	4	4	2	2	3	3	3	3	3	1	5	0	0	2	30	19	19	1	0	0	0	0	0	0
Female	44	Buddhist	none	3	3	2	3	2	3	3	3	3	3	3	4	1	3	3	3	3	1	1	3	2	2	1	2	1	2	0	0	1	35	13	12	1	1	Inactivated	1
Female	45	Buddhist	other	3	3	3	3	3	4	4	3	2	1	4	4	1	1	1	1	1	1	1	2	2	2	2	2	1	0	0	2	1	37	5	12	3	1	mRNA				1
Female	53	Buddhist	none	4	4	4	4	4	4	4	4	4	4	4	4	1	1	1	1	1	1	1	2	2	2	1	2	1	0	0	0	2	48	5	11	-1	1	Adeno		1
Female	44	Buddhist	none	2	2	3	1	3	1	1	1	1	2	2	2	3	3	3	3	3	2	2	4	4	5	5	4	0	0	0	1	1	21	15	26	1	1	mRNA
Female	36	Buddhist	other	4	4	4	3	4	4	4	3	3	1	3	4	3	1	3	3	3	1	1	5	2	1	1	1	0	0	1	1	0	41	13	12	3	1	mRNA
Female	42	Buddhist	none	3	3	3	2	2	2	3	3	3	3	3	2	4	3	3	3	4	2	2	3	3	2	4	5	0	2	0	0	1	32	17	21	-1	0	0	0	0	0	0
Female	48	Buddhist	none	3	3	4	3	4	3	3	3	3	2	3	3	3	3	3	2	2	2	1	2	2	2	3	3	1	0	0	0	1	37	13	15	-1	1	Adeno		1
Female	58	Buddhist	none	4	3	4	3	4	3	3	3	4	3	4	4	1	1	1	1	1	2	2	2	2	2	2	2	1	0	0	2	2	42	5	14	3	1	mRNA
Female	49	Buddhist	none	3	3	3	3	3	3	3	3	3	3	3	3	1	1	1	1	1	2	2	2	2	2	2	2	1	2	0	1	1	36	5	14	5	0	0	0	0	0	0
Female	44	Buddhist	none	3	2	3	1	3	2	2	2	3	1	2	4	3	2	2	2	2	5	5	4	4	3	3	5	0	0	1	1	1	28	11	29	1	1	mRNA
Female	61	Buddhist	none	4	4	4	1	4	4	4	1	4	1	4	4	1	1	1	1	3	2	2	2	2	2	2	2	0	1	0	0	3	39	7	14	1	1	Adeno		1
Female	42	Buddhist	none	4	4	4	3	3	2	3	3	4	3	3	3	4	4	4	4	4	3	3	4	4	4	4	3	1	2	0	1	1	39	20	25	3	0	0	0	0	0	0
Female	45	Buddhist	none	4	3	3	1	4	3	3	3	1	1	4	3	3	4	3	2	4	2	2	4	3	3	2	2	1	5	1	0	1	33	16	18	-3	1	mRNA
Female	42	Buddhist	none	2	4	4	4	4	4	3	4	4	4	3	3	1	1	4	4	4	2	2	4	3	4	4	2	1	0	0	0	1	43	14	21	-2	1	mRNA
Female	50	Buddhist	Obesity	2	1	3	3	3	1	3	2	4	2	1	1	4	3	1	3	4	4	2	1	1	4	4	5	1	0	0	0	2	26	15	21	-1	1	Adeno		1
Female	59	Buddhist	none	3	3	3	3	4	3	3	3	3	3	4	4	1	1	1	1	1	2	2	3	2	2	2	2	1	2	0	0	2	39	5	15	1	1	mRNA				1
Female	61	Buddhist	none	4	3	3	4	4	4	4	3	2	3	2	2	3	1	2	3	3	2	2	2	2	2	2	2	1	0	0	1	3	38	12	14	2	1	mRNA
Female	44	Buddhist	other	3	3	4	3	4	3	3	3	4	3	4	3	4	3	3	3	4	3	3	3	4	3	3	3	1	1	0	2	1	40	17	22	1	1	Inactivated			1
Male	60	Buddhist	none	3	2	2	3	2	2	1	2	2	1	2	2	2	3	3	4	4	3	3	4	3	4	3	3	1	1	0	2	3	24	16	23	2	0	0	0	0	0	0
Male	46	Buddhist	none	3	3	1	1	3	3	1	3	3	3	1	3	3	3	3	4	4	3	3	3	3	3	3	3	1	0	0	1	1	28	17	21	-2	1	mRNA
Female	51	Buddhist	none	3	3	2	1	3	2	3	3	3	3	3	3	1	1	1	1	3	3	3	3	3	3	3	3	1	0	0	2	2	32	7	21	3	1	Adeno		1
Female	70	Buddhist	none	3	4	4	3	4	3	3	3	4	2	3	3	3	3	4	3	3	5	5	3	4	4	4	4	1	0	0	2	3	39	16	29	0	1	mRNA
Female	58	Buddhist	none	4	4	3	3	2	2	2	2	2	3	3	3	3	3	3	3	3	5	5	5	5	5	5	5	0	1	0	0	2	33	15	35	5	0	0	0	0	0	0
Female	50	Buddhist	none	3	2	2	3	2	3	3	2	2	1	4	3	1	1	2	2	1	1	1	5	2	2	2	1	1	2	1	1	2	30	7	14	-2	1	Adeno		1
Female	54	Buddhist	hypertension	4	4	4	1	3	3	3	3	4	3	4	4	4	4	4	3	4	1	2	2	2	2	2	2	1	2	0	1	2	40	19	13	1	1	Any
Female	37	Buddhist	hypertension	3	3	3	3	3	3	3	3	3	3	3	3	4	3	3	3	3	2	2	3	3	3	3	3	0	0	0	0	0	36	16	19	-1	1	Inactivated			1
Female	44	Buddhist	none	4	3	4	4	4	4	3	3	4	3	3	3	1	1	1	1	1	1	1	1	1	1	1	1	0	0	1	1	1	42	5	7	-1	1	Any
Male	34	Buddhist	none	1	3	2	4	4	2	1	3	2	3	3	3	1	3	3	1	4	4	5	4	1	2	3	2	1	1	0	0	0	31	12	21	0	0	0	0	0	0	0
Male	38	Buddhist	none	1	1	1	3	3	3	3	3	3	3	3	3	1	1	1	1	1	2	2	2	2	2	2	2	0	1	1	0	0	30	5	14	5	0	0	0	0	0	0
Female	50	Buddhist	other	2	4	2	1	4	2	2	2	2	2	2	2	1	2	1	1	2	1	1	2	1	2	2	1	1	0	1	1	2	27	7	10	2	1	mRNA
Female	53	Buddhist	bone and skeletal disorder	1	1	1	1	1	1	1	1	1	1	1	1	1	1	1	1	1	3	3	3	3	3	3	3	1	2	0	1	2	12	5	21	3	1	Any
Female	46	Buddhist	Diabetes	3	2	2	2	3	2	2	2	2	2	2	2	3	1	2	2	3	4	4	3	4	4	4	4	1	0	0	2	1	26	11	27	-1	1	Adeno		1
Female	41	Buddhist	none	4	4	4	3	4	4	4	2	2	2	4	4	1	1	1	1	2	4	4	4	4	4	4	4	1	0	1	0	1	41	6	28	-3	1	mRNA
Female	33	Buddhist	none	3	4	3	4	3	3	3	3	4	3	4	4	1	1	1	1	1	1	2	2	2	2	2	2	1	2	0	0	0	41	5	13	-1	1	Inactivated			1
Male	62	Buddhist	none	3	4	4	2	2	3	2	4	3	2	4	3	2	2	2	2	2	1	1	3	2	2	1	1	1	2	0	1	3	36	10	11	3	0	0	0	0	0	0
Female	52	Buddhist	none	4	3	3	3	3	3	3	1	3	1	3	4	3	3	3	3	3	2	2	3	2	2	2	2	1	1	1	0	2	34	15	15	-1	1	mRNA
Female	64	Buddhist	Obesity	3	2	3	3	3	3	3	2	3	2	3	3	3	2	1	3	4	3	4	3	3	3	4	3	1	1	1	0	3	33	13	23	1	1	mRNA
Male	64	Buddhist	none	1	3	3	4	4	4	4	3	1	1	1	4	1	1	1	1	1	1	1	1	1	1	1	1	1	0	0	2	3	33	5	7	1	1	mRNA
Female	39	Buddhist	Diabetes	3	1	3	4	4	2	1	2	3	1	3	2	2	4	2	3	2	2	3	3	5	5	4	1	0	1	0	0	0	29	13	23	-2	1	mRNA
Female	58	Buddhist	other	4	3	4	3	4	3	3	3	3	2	3	3	3	3	3	3	3	2	2	3	2	2	2	2	0	0	0	2	2	38	15	15	0	0	0	0	0	0	0
Female	48	Buddhist	none	3	2	3	3	3	3	3	3	3	3	3	3	1	1	2	2	2	2	2	2	2	2	2	2	0	2	0	1	1	35	8	14	-3	1	Adeno		1
Female	47	Buddhist	none	3	4	3	1	3	3	1	2	1	1	3	3	3	2	3	3	3	2	1	4	3	3	2	2	1	0	1	0	1	28	14	17	-3	1	mRNA				1
Female	58	Buddhist	Diabetes	1	2	2	1	1	1	1	1	1	1	1	1	1	1	2	1	2	4	4	5	5	5	5	4	1	0	0	2	2	14	7	32	5	0	0	0	0	0	0
Female	36	Buddhist	none	3	3	2	3	3	3	2	3	3	2	3	3	3	1	1	1	3	3	5	3	3	3	3	5	0	0	0	0	0	33	9	25	1	1	Adeno		1
Female	35	Buddhist	none	3	3	3	3	3	3	3	1	1	1	4	3	2	2	2	2	2	2	2	2	2	2	2	2	0	1	0	0	0	31	10	14	-3	1	mRNA
Female	61	Buddhist	hypertension	3	3	3	3	3	3	3	3	3	3	3	3	3	3	3	3	3	2	2	4	3	4	2	2	1	0	0	2	3	36	15	19	0	1	mRNA				1
Male	40	Buddhist	none	4	4	4	3	4	3	4	4	3	3	4	4	4	3	4	2	3	1	2	1	1	2	2	1	1	0	0	0	1	44	16	10	-1	1	Adeno		1
Female	52	Buddhist	none	3	2	3	3	4	3	1	1	1	1	4	3	3	3	3	3	3	2	2	4	3	3	2	3	1	0	0	0	2	29	15	19	3	0	0	0	0	0	0
Female	47	Buddhist	Diabetes	4	3	4	4	3	4	3	4	4	4	2	3	4	3	4	3	4	1	2	1	2	1	2	2	1	2	0	0	1	42	18	11	-1	1	Inactivated			1
Female	31	Buddhist	Diabetes	4	4	3	2	4	4	3	2	2	2	3	3	3	2	2	2	2	3	3	3	3	3	3	3	1	0	0	1	0	36	11	21	1	1	mRNA
Female	45	Buddhist	none	3	4	3	1	4	3	3	3	4	3	4	4	3	2	2	2	2	1	1	2	1	1	2	2	0	1	1	0	1	39	11	10	-1	1	mRNA				1
Female	61	Buddhist	hypertension	3	3	4	3	3	3	3	2	1	1	3	3	1	1	1	1	1	2	2	3	3	3	3	2	0	2	1	2	3	32	5	18	2	1	mRNA
Male	31	Buddhist	hyperlipidemia	3	4	3	1	4	2	3	2	3	1	4	3	2	1	2	3	3	3	3	5	4	4	3	3	0	5	0	0	0	33	11	25	-2	1	mRNA
Female	54	Buddhist	none	3	3	3	4	3	4	3	3	4	4	3	3	4	3	4	4	4	3	3	5	4	3	4	3	1	0	0	1	2	40	19	25	2	0	0	0	0	0	0
Female	50	Buddhist	none	4	4	4	3	3	3	3	2	4	3	1	2	1	1	1	1	1	5	5	4	4	3	3	3	1	0	0	1	2	36	5	27	5	0	0	0	0	0	0
Female	40	Buddhist	other	4	4	4	3	4	4	4	3	3	2	4	4	1	1	1	1	1	2	2	3	2	2	2	2	1	0	1	0	1	43	5	15	1	1	mRNA				1
Female	46	Buddhist	none	3	3	3	3	3	3	3	2	2	1	3	4	3	2	2	1	2	3	3	4	3	5	3	3	1	0	0	1	1	33	10	24	2	0	0	0	0	0	0
Female	57	Buddhist	Diabetes	4	4	4	4	4	4	4	4	4	4	4	4	4	4	4	4	4	3	3	3	3	3	3	3	0	1	0	0	2	48	20	21	0	0	0	0	0	0	0
Female	50	Buddhist	none	3	4	4	3	2	1	4	4	4	4	4	4	4	4	4	4	4	3	3	5	4	5	3	3	1	0	1	0	2	41	20	26	-2	1	mRNA				1
Female	51	Buddhist	none	4	3	3	3	4	1	3	2	4	3	3	3	3	3	3	3	3	1	1	4	1	3	1	2	1	0	0	2	2	36	15	13	-3	1	mRNA
Female	42	Buddhist	none	3	3	4	3	4	1	3	3	3	3	3	3	1	1	3	1	1	1	1	2	2	2	2	1	1	0	0	0	1	36	7	11	-1	1	mRNA				1
Male	35	Buddhist	none	2	2	3	2	2	4	3	2	2	1	3	2	2	3	2	2	3	4	3	4	4	2	2	4	0	1	0	0	0	28	12	23	-1	0	0	0	0	0	0
Female	55	Buddhist	none	3	4	4	4	3	4	3	3	3	3	4	4	3	1	3	3	3	2	2	2	2	2	2	2	1	0	1	2	2	42	13	14	3	1	Inactivated			1
Female	58	Buddhist	none	4	4	4	3	4	3	4	1	1	1	4	4	1	1	1	1	1	2	2	2	2	2	2	2	1	1	1	0	2	37	5	14	-2	1	mRNA
Female	39	Buddhist	none	2	2	2	2	2	2	2	2	2	2	2	2	3	2	2	2	2	3	3	3	3	3	3	3	1	0	1	0	0	24	11	21	-2	0	0	0	0	0	0
Female	42	Buddhist	none	3	3	2	3	4	3	1	2	3	3	3	3	3	2	3	3	3	2	2	3	4	3	2	2	1	0	1	0	1	33	14	18	2	0	0	0	0	0	0
Female	72	Buddhist	none	3	2	3	2	2	3	3	3	3	2	2	3	1	1	1	1	1	3	3	3	3	3	3	3	0	5	1	0	3	31	5	21	5	0	0	0	0	0	0
Female	55	Buddhist	hypertension	3	4	3	4	4	4	4	1	4	1	4	4	1	1	1	1	3	1	2	5	4	4	4	4	1	0	0	1	2	40	7	24	1	1	mRNA				1
Male	51	Buddhist	none	3	3	3	4	4	3	3	2	3	3	3	3	3	2	2	3	3	1	1	3	2	3	2	2	1	2	1	0	2	37	13	14	1	1	mRNA				1
Female	35	Buddhist	hypertension	3	2	2	3	4	1	3	2	2	4	2	1	2	3	4	2	3	4	3	2	3	1	2	2	1	2	0	0	0	29	14	17	0	0	0	0	0	0	0
Female	66	Buddhist	hyperlipidemia	2	3	4	3	3	4	4	4	2	2	4	4	4	4	4	4	1	3	3	5	5	3	3	4	1	0	0	1	3	39	17	26	0	0	0	0	0	0	0
Female	53	Buddhist	none	4	3	3	2	3	3	3	3	3	2	3	3	3	2	3	3	3	3	2	3	2	3	2	2	1	0	1	2	2	35	14	17	1	1	mRNA
Male	60	Buddhist	Diabetes	1	2	2	2	2	2	3	1	2	2	1	3	1	1	1	3	1	2	2	2	2	2	2	2	0	0	0	0	3	23	7	14	1	1	Any
Female	62	Buddhist	Diabetes	3	4	4	4	4	4	4	4	4	4	4	4	1	1	1	1	1	1	1	2	2	2	2	2	1	1	1	2	3	47	5	12	3	1	Adeno		1
Male	43	Buddhist	none	4	4	3	3	3	2	3	3	3	3	3	3	2	2	2	2	2	2	2	4	2	2	2	2	1	0	1	0	1	37	10	16	1	1	mRNA
Female	56	Buddhist	hyperlipidemia	3	1	4	2	1	1	3	3	2	4	2	2	4	1	1	2	3	2	3	3	1	4	4	5	0	0	0	0	2	28	11	22	0	0	0	0	0	0	0
Female	67	Buddhist	bone and skeletal disorder	4	3	3	3	4	4	2	3	3	2	3	2	1	1	1	1	1	3	3	3	4	3	3	3	1	0	0	0	3	36	5	22	3	1	Adeno		1
Female	42	Buddhist	none	4	4	4	4	4	4	4	4	4	4	4	3	1	1	2	3	2	1	1	2	2	2	1	1	1	2	1	1	1	47	9	10	3	1	Inactivated			1
Female	43	Buddhist	hypertension	4	4	3	4	4	3	4	2	2	2	3	3	3	4	4	4	4	3	2	4	3	3	3	2	1	0	1	0	1	38	19	20	-2	1	mRNA				1
Female	45	Buddhist	none	4	4	4	3	4	4	3	2	1	1	4	4	1	1	1	1	2	1	1	3	1	1	1	1	1	0	1	0	1	38	6	9	1	1	mRNA
Male	45	Buddhist	hyperlipidemia	4	3	3	4	4	4	3	3	4	3	3	4	1	1	1	1	1	1	1	5	1	2	2	1	1	0	1	0	1	42	5	13	1	1	mRNA
Female	48	Buddhist	none	3	2	3	3	3	3	2	3	2	3	3	3	3	3	3	2	3	1	1	2	1	2	2	2	0	0	0	0	1	33	14	11	-3	1	mRNA
Female	57	Buddhist	hypertension	4	4	1	3	3	3	3	3	4	3	4	4	1	1	1	1	1	1	1	2	2	1	1	1	1	0	0	1	2	39	5	9	3	1	Adeno		1
Female	59	Buddhist	none	2	2	2	2	2	2	2	2	2	2	2	2	2	3	3	2	3	4	5	5	5	5	5	5	0	2	0	1	2	24	13	34	3	0	0	0	0	0	0
Male	46	Buddhist	hyperlipidemia	3	3	2	4	4	2	4	3	3	2	3	3	3	2	3	3	3	3	3	2	1	1	1	1	1	2	0	0	1	36	14	12	0	0	0	0	0	0	0
Female	44	Buddhist	none	4	4	4	2	4	3	3	3	2	1	4	4	3	2	2	2	2	1	1	3	2	3	2	1	1	0	1	0	1	38	11	13	0	1	mRNA
Female	39	Buddhist	none	4	4	4	4	4	4	4	4	4	4	4	4	3	3	3	3	3	1	1	1	1	1	1	1	0	2	0	1	0	48	15	7	-1	1	Any
Female	45	Buddhist	other	3	1	1	2	3	3	3	2	3	3	3	3	1	1	3	1	1	3	3	3	3	3	3	3	1	0	1	0	1	30	7	21	0	1	Any
Female	60	Buddhist	hypertension	3	2	2	3	2	2	2	2	2	2	3	3	4	2	4	1	2	4	4	4	4	4	3	3	1	0	0	2	3	28	13	26	4	0	0	0	0	0	0
Female	59	Buddhist	Diabetes	4	4	4	3	2	3	1	2	3	3	3	2	3	3	3	3	3	2	2	2	2	3	2	1	1	0	1	1	2	34	15	14	0	1	Inactivated			1
Male	58	Buddhist	other	3	3	3	2	4	3	3	2	2	2	3	3	2	2	2	1	2	2	2	4	2	4	5	3	1	3	1	2	2	33	9	22	-1	1	mRNA
Male	56	Buddhist	none	2	3	3	4	4	3	2	3	4	2	4	4	2	3	4	3	4	2	1	5	5	4	1	2	1	2	0	2	2	38	16	20	0	1	mRNA				1
Female	55	Buddhist	none	3	3	4	4	4	4	3	3	3	3	4	4	1	1	2	2	2	2	2	2	2	3	2	2	1	0	0	1	2	42	8	15	5	0	0	0	0	0	0
Female	44	Buddhist	none	3	3	3	3	2	3	3	3	4	3	4	3	3	3	4	3	3	2	2	2	2	3	2	2	1	2	1	1	1	37	16	15	1	0	0	0	0	0	0
Female	54	Buddhist	none	4	4	3	4	4	3	4	3	4	3	4	4	4	3	3	3	3	3	2	3	2	2	2	2	0	5	0	0	2	44	16	16	-1	0	0	0	0	0	0
Female	46	Buddhist	none	2	2	3	2	4	2	4	2	1	1	3	4	1	1	1	1	2	2	2	3	3	3	4	1	0	0	0	1	1	30	6	18	1	1	mRNA
Female	60	Buddhist	Diabetes	3	2	1	3	3	3	3	3	3	3	3	3	4	4	4	4	4	3	3	5	3	3	3	3	1	5	0	0	3	33	20	23	0	0	0	0	0	0	0
Female	43	Buddhist	none	3	3	3	3	3	1	1	3	3	1	3	2	3	3	3	3	3	2	2	2	2	2	2	2	0	1	1	1	1	29	15	14	1	1	Adeno		1
Female	29	Buddhist	none	3	3	3	1	3	2	2	2	2	1	2	2	3	2	2	2	2	1	1	3	2	2	1	2	1	0	0	0	0	26	11	12	-1	1	mRNA				1
Female	53	Buddhist	hypertension	4	4	4	4	4	4	3	3	3	2	2	3	3	3	3	3	3	2	2	3	2	2	2	2	1	0	0	1	2	40	15	15	-2	1	Adeno		1
Male	70	Buddhist	none	4	4	4	3	4	4	4	1	1	1	4	4	1	1	1	1	1	1	1	3	1	1	1	2	0	0	0	2	3	38	5	10	1	1	mRNA
Female	49	Buddhist	hypertension	3	3	3	1	4	3	3	3	3	1	3	3	1	1	1	2	1	1	1	2	2	1	1	1	1	1	0	0	1	33	6	9	1	1	Any
Male	61	Buddhist	none	3	3	3	3	3	4	3	3	3	3	3	3	2	1	2	3	3	1	1	2	2	2	2	2	1	2	1	2	3	37	11	12	1	0	0	0	0	0	0
Female	57	Buddhist	hypertension	1	1	1	1	1	1	1	3	1	1	1	3	1	1	1	1	1	2	2	2	2	2	2	2	0	0	0	1	2	16	5	14	-3	1	Adeno		1
Female	37	Buddhist	none	3	4	1	2	4	4	2	4	4	3	1	4	3	3	3	2	2	2	2	5	5	4	4	2	1	2	1	1	0	36	13	24	3	1	mRNA
Female	42	Buddhist	none	3	4	3	3	4	2	3	3	4	2	3	2	3	3	3	2	2	1	1	2	1	2	1	1	1	2	0	1	1	36	13	9	1	1	Inactivated			1
Female	53	Buddhist	bone and skeletal disorder	3	3	3	2	3	4	3	1	1	1	3	4	3	1	3	2	4	2	2	3	3	2	2	2	1	0	0	1	2	31	13	16	1	1	mRNA
Female	51	Buddhist	other	3	3	2	2	3	3	2	2	2	3	3	3	3	4	4	2	2	5	5	5	5	5	5	5	1	0	0	2	2	31	15	35	4	0	0	0	0	0	0
Female	35	Buddhist	none	3	2	2	3	4	3	1	1	3	1	1	1	1	1	3	4	4	3	2	5	3	3	2	2	0	0	0	0	0	25	13	20	-1	1	mRNA				1
Female	55	Buddhist	other	4	4	4	4	4	4	4	3	4	4	4	4	4	3	1	1	1	1	1	1	1	1	1	1	1	0	0	2	2	47	10	7	1	0	0	0	0	0	0
Female	57	Buddhist	none	3	3	2	3	3	2	3	2	2	2	1	2	3	3	3	3	3	3	3	3	4	4	4	4	0	0	0	0	2	28	15	25	2	0	0	0	0	0	0
Female	59	Buddhist	other	4	4	4	4	4	4	4	3	3	3	4	4	1	1	1	1	1	1	1	1	1	1	1	1	1	0	0	2	2	45	5	7	3	1	Adeno		1
Female	58	Buddhist	none	3	3	3	2	3	4	4	3	3	3	4	4	4	4	4	4	4	3	3	4	3	3	3	3	1	5	0	0	2	39	20	22	-3	0	0	0	0	0	0
Female	50	Buddhist	none	3	1	1	1	1	3	1	1	3	3	1	3	2	1	1	1	3	1	1	1	1	1	1	1	1	1	1	0	2	22	8	7	2	0	0	0	0	0	0
Female	57	Buddhist	other	3	3	3	3	3	3	3	2	2	2	3	3	1	1	1	1	1	2	2	3	2	3	2	2	1	0	0	1	2	33	5	16	4	0	0	0	0	0	0
Female	72	Buddhist	none	2	3	2	3	2	3	3	2	3	3	3	3	1	1	1	1	1	3	3	4	4	3	3	3	0	5	1	0	3	32	5	23	5	0	0	0	0	0	0
Male	53	Buddhist	none	4	3	2	3	4	4	3	2	3	1	2	2	2	1	1	3	2	2	2	3	2	3	2	2	0	0	0	2	2	33	9	16	2	0	0	0	0	0	0
Female	44	Buddhist	none	3	3	3	2	3	3	3	2	2	1	3	3	1	1	2	1	2	2	2	2	2	2	2	2	1	0	1	2	1	31	7	14	1	1	Adeno		1
Female	38	Buddhist	none	3	3	4	3	4	4	3	3	3	3	4	3	1	1	2	1	2	2	2	3	2	2	2	2	1	0	0	0	0	40	7	15	-3	1	mRNA
Male	49	Buddhist	hypertension	3	3	2	4	4	3	3	2	4	4	3	3	3	3	4	4	3	2	2	1	2	1	2	1	1	2	0	0	1	38	17	11	0	0	0	0	0	0	0
Female	56	Buddhist	Diabetes	3	3	3	3	3	3	3	1	3	3	3	3	1	1	1	1	1	3	3	3	3	3	3	3	1	2	0	1	2	34	5	21	1	1	mRNA				1
Female	53	Buddhist	none	4	4	4	3	4	3	1	2	2	2	2	2	3	3	3	3	3	1	1	3	1	1	1	1	0	1	1	0	2	33	15	9	-2	1	Inactivated			1
Female	49	Buddhist	none	3	3	3	2	4	3	3	3	3	1	4	4	3	3	3	3	3	3	3	4	3	3	3	3	1	0	0	0	1	36	15	22	2	1	mRNA				1
Male	61	Buddhist	none	3	3	3	2	3	3	3	3	3	2	3	3	1	1	2	1	2	4	4	5	4	5	5	4	1	4	1	0	3	34	7	31	-1	1	Adeno		1
Male	62	Buddhist	hypertension	3	3	3	3	3	3	3	3	3	3	3	3	3	3	3	3	3	2	2	3	2	2	2	2	1	2	0	1	3	36	15	15	3	0	0	0	0	0	0
Female	42	Buddhist	other	3	3	3	3	3	3	3	3	3	3	3	3	1	1	1	3	3	1	1	4	2	1	1	1	1	5	0	0	1	36	9	11	0	1	mRNA
Male	60	Buddhist	hypertension	4	4	4	3	4	4	4	3	3	3	4	4	1	3	3	3	3	3	3	3	3	3	3	3	1	0	0	2	3	44	13	21	-2	1	mRNA
Male	38	Buddhist	none	3	3	4	2	3	3	4	3	2	2	3	2	3	2	2	3	4	2	1	1	2	2	3	3	1	2	0	0	0	34	14	14	0	0	0	0	0	0	0
Female	38	Buddhist	none	4	4	4	4	4	4	4	1	1	1	4	4	1	1	1	1	1	2	2	2	2	2	2	2	1	1	1	0	0	39	5	14	5	0	0	0	0	0	0
Female	60	Buddhist	none	4	3	3	3	3	3	3	3	3	3	3	3	2	3	3	3	3	2	4	5	1	2	2	2	0	1	1	0	3	37	14	18	-2	1	mRNA
Female	53	Buddhist	none	1	2	2	2	3	3	2	3	2	2	3	2	3	3	3	3	3	2	2	3	2	3	2	2	1	0	0	1	2	27	15	16	1	0	0	0	0	0	0
Male	60	Buddhist	none	3	2	3	2	3	2	3	2	2	3	2	3	3	3	3	4	3	3	4	3	4	3	3	4	1	0	0	2	3	30	16	24	-1	1	mRNA
Female	55	Buddhist	hypertension	2	2	1	2	2	2	1	2	2	1	2	2	2	2	1	2	1	5	2	2	2	1	1	1	1	0	0	1	2	21	8	14	-1	1	Inactivated			1
Female	66	Buddhist	other	4	4	4	4	4	4	4	4	4	4	4	4	3	1	1	2	2	1	1	4	3	2	1	1	1	0	0	2	3	48	9	13	2	0	0	0	0	0	0
Female	54	Buddhist	none	1	1	1	1	1	1	1	3	3	1	1	1	3	1	3	1	2	2	2	3	3	2	2	2	0	0	0	0	2	16	10	16	2	0	0	0	0	0	0
Female	65	Buddhist	hypertension	2	2	4	4	3	3	2	2	3	3	2	3	1	1	2	1	2	2	2	3	2	2	1	1	1	0	0	0	3	33	7	13	2	0	0	0	0	0	0
Female	62	Buddhist	bone and skeletal disorder	4	2	4	2	4	4	4	4	3	4	4	4	4	4	4	4	4	2	2	2	2	2	2	2	1	0	0	1	3	43	20	14	4	0	0	0	0	0	0
Female	42	Buddhist	none	3	3	3	3	3	3	3	2	2	1	3	3	3	3	3	3	3	2	2	3	3	3	2	2	1	0	0	0	1	32	15	17	-1	1	Inactivated			1
Female	51	Buddhist	none	4	2	3	4	4	4	3	2	3	1	4	4	3	1	2	2	4	2	1	3	3	2	2	2	1	2	1	1	2	38	12	15	1	1	mRNA
Female	48	Buddhist	none	3	3	3	3	3	4	4	4	4	4	4	4	3	4	4	4	4	1	1	1	1	1	1	1	1	0	0	1	1	43	19	7	5	0	0	0	0	0	0
Female	67	Buddhist	Diabetes	2	3	2	3	2	4	3	4	3	2	4	3	3	3	3	3	3	2	3	3	3	3	3	3	0	0	0	2	3	35	15	20	5	0	0	0	0	0	0
Male	43	Buddhist	Diabetes	3	1	3	2	4	2	3	3	2	1	3	1	4	2	3	1	2	5	4	5	2	3	2	1	1	2	0	0	1	28	12	22	1	0	0	0	0	0	0
Female	49	Buddhist	none	3	2	1	2	3	2	2	3	3	3	1	1	1	3	3	1	1	4	4	4	4	4	4	4	1	0	0	1	1	26	9	28	3	0	0	0	0	0	0
Female	47	Buddhist	none	4	4	4	4	4	4	4	4	2	1	4	4	1	1	1	1	3	2	2	2	2	2	2	2	1	2	0	1	1	43	7	14	-1	1	mRNA
Female	48	Buddhist	hypertension	3	3	3	2	4	3	3	2	2	2	2	2	3	3	3	3	3	1	1	5	4	4	1	3	1	0	1	0	1	31	15	19	0	1	mRNA				1
Female	44	Buddhist	none	3	1	1	2	2	2	2	2	2	2	2	2	1	1	1	2	2	3	3	3	3	3	3	3	1	0	1	0	1	23	7	21	-2	1	mRNA
[truncated: 3,313 more rows]

## Sheet: metadata
variables	coding	detail
sex	1: Female; 0: male	male or female
religion	1: Buddhist; 2: Christian; 3: Islam	Religion
l3	score	score of literacy question 3
l4	score	score of literacy question 4
l5	score	score of literacy question 5
l6	score	score of literacy question 6
l7	score	score of literacy question 7
l8	score	score of literacy question 8
l9	score	score of literacy question 9
l10	score	score of literacy question 10
l11	score	score of literacy question 11
l12	score	score of literacy question 12
f1	score	score of fear question 1
f2	score	score of fear question 2
f3	score	score of fear question 3
f4	score	score of fear question 4
f5	score	score of fear question 5
h1	score	score of hesitancy question 1
h2	score	score of hesitancy question 2
h3	score	score of hesitancy question 3
h4	score	score of hesitancy question 4
h5	score	score of hesitancy question 5
h6	score	score of hesitancy question 6
h7	score	score of hesitancy question 7
edu	0: Illiterate; 1: Elementary School 2: High School 3: Vocational Certificate	Education level
marry2	0: Single, widowed; 1: Couple	Marital status
occu2	0: Agriculture; 1: Own business; 2: Freelancer; 3: Government officer; 4: Private employee; 5: Unemployed	Occupational
disease	0: None; 1: Diabetes; 2: Hypertension; 3: Hyperlipidemia; 4: Obesity; 5: Bone and skeletal disorder; 6: Other	chronic health conditions
income2	0: <10,000; 1: >=10,000	income/month
wk_year2	0: <10; 1: 10-20; 2: >=20	Working experiences in years
agegr	0: <40; 1:40-49; 2:50-59; 3: >60	Age in years
sum_l	score	summation of literacy score
sum_f	score	summation of fear score
sum_h	score	summation of hesitancy score
shot	0: no; 1: yes	Acceptance of vaccine
AR2	0: none; mRNA: mRNA type; Adeno: Adenovirus type; Inactivated: Inactiveacte type; Cocktail: cocktail	Preference vaccine types
inact	0: no; 1: yes	Acceptance with inactive types
adeno	0: no; 1: yes	Acceptance with adenovirus types
mRNA	0: no; 1: yes	Acceptance with mRNA types
Cocktail	0: no; 1: yes	Acceptance with cocktail
